# Supplementary material for: Significance of the organic aerosol driven climate feedback in the boreal area
Source: Nat Commun. 2021 Sep 24;12:5637. doi: 10.1038/s41467-021-25850-7 (PMC8463617; doi:10.1038/s41467-021-25850-7)
Supplement: Supplementary file 2 — Source Data [file 41467_2021_25850_MOESM2_ESM.xls]

## Sheet: Fig1ab
Data for Fig. 1 a and b, Yli-Juuti et al., Significance of the organic aerosol driven climate feedback in the boreal area
Daily medians							Summer medians
year	month	day	T (degree C)	OA (microgram m^-3)	N100 (cm^-3)		year	T (degree C)	OA (microgram m^-3)	N100 (cm^-3)
2012	7	1	17.3084	3.01454	781.245		2012	14.8198	2.28661	485.016
2012	7	2	16.7531	1.69746	635.103		2013	16.0618	2.26632	458.852
2012	7	3	17.3669	2.35054	745.212		2014	18.4693	4.10286	706.239
2012	7	4	18.0997	2.11857	734.009		2015	14.9495	2.16761	499.027
2012	7	5	19.2677	3.41363	1019.24		2016	13.9595	1.69303	418.418
2012	7	6					2017	13.6193	1.84565	409.298
2012	7	7	17.1864	6.48031	1323.78		2018	17.8488	3.3668	770.183
2012	7	8	18.837	9.23051	1442.68
2012	7	9	16.7698	3.1984	423.97
2012	7	10	15.5817	4.08912	718.753
2012	7	11	14.4707	1.73845	354.663
2012	7	12	13.6213	2.09003	479.242
2012	7	13	13.8875	2.15897	403.717
2012	7	14	14.2477	1.87002	474.317
2012	7	15	15.1457	2.6023	620.083
2012	7	16	14.3984	3.48655	667.148
2012	7	17	12.7028	2.17818	382.719
2012	7	18	14.6116	1.74561	376.284
2012	7	19	14.472	2.46393	439.855
2012	7	20	13.7703	1.97114	321.176
2012	7	21	12.7611	1.6213	379.883
2012	7	22	13.4518	1.0445	194.681
2012	7	23	13.4619	1.88418	484.184
2012	7	24	15.8152	2.80453	544.147
2012	7	25	18.2145		744.283
2012	7	26	15.5853		712.143
2012	7	27	17.7503		533.73
2012	7	28
2012	7	29
2012	7	30
2012	7	31	15.9728		646.141
2012	8	1	14.3233		434.845
2012	8	2	16.3824		505.077
2012	8	3	15.8904		897.45
2012	8	4	16.2247		820.135
2012	8	5	16.6586		718.525
2012	8	6	16.6622		792.352
2012	8	7	15.1437		386.321
2012	8	8	11.2718		116.342
2012	8	9	10.3887		176.941
2012	8	10	10.2847		195.906
2012	8	11	12.3273		277.721
2012	8	12	14.2773		591.781
2012	8	13	15.6198		667.526
2012	8	14	17.7168		537.356
2012	8	15	18.6878		633.028
2012	8	16	17.3603		565.717
2012	8	17	16.8282		640.923
2012	8	18	17.1144		585.624
2012	8	19	15.1385		587.456
2012	8	20	10.5105		146.856
2012	8	21	11.5793		364.697
2012	8	22	13.8966		456.722
2012	8	23	12.6077		351.812
2012	8	24	11.9653	1.43947	225.165
2012	8	25	14.1982	2.3075	408.63
2012	8	26	13.3081	2.80642	598.263
2012	8	27
2012	8	28	12.159	1.33831	178.075
2012	8	29	12.3672	1.52671	140.405
2012	8	30
2012	8	31
2013	7	1	16.4318	3.0145	488.787
2013	7	2	14.7927	1.8263	485.422
2013	7	3	15.8643	1.74036	563.655
2013	7	4	16.8484	1.8902	613.112
2013	7	5	17.4791	5.18678	1078.93
2013	7	6	15.4577	2.48266	492.903
2013	7	7	18.7428	1.50761	423.749
2013	7	8	14.5307	0.935571	232.472
2013	7	9	15.8511	1.32426	252.462
2013	7	10	14.7676	2.40066	599.305
2013	7	11	14.4242	0.999918	243.602
2013	7	12	16.4265	1.38206	263.671
2013	7	13	18.74	2.27303	371.57
2013	7	14	16.0688	3.74127	984.749
2013	7	15	15.059	1.4368	363.955
2013	7	16	12.1363	0.362739	122.996
2013	7	17	14.3571		219.069
2013	7	18	11.979		210.432
2013	7	19	11.6	0.745629	153.383
2013	7	20	13.3362	0.798985	237.576
2013	7	21	13.2483	0.763204	179.544
2013	7	22	13.0353	0.861856	189.607
2013	7	23	15.3554	2.48753	291.756
2013	7	24	16.2209	3.44728	392.953
2013	7	25	20.1388	3.58214	473.976
2013	7	26	21.8808	3.45566	880.064
2013	7	27	21.2317	4.27239	1150.84
2013	7	28	20.7678	4.84319	929.887
2013	7	29	19.8999	4.35735	692.832
2013	7	30
2013	7	31	18.0194	2.83534	684.805
2013	8	1	16.9342	2.70796	609.768
2013	8	2	15.6662	2.9631	482.754
2013	8	3	19.6505	3.30835	385.362
2013	8	4	20.6643	4.07504	845.278
2013	8	5	17.9981	3.31354
2013	8	6	19.8101	2.90542
2013	8	7	17.1611	3.84526
2013	8	8	17.9469	4.60925
2013	8	9	17.7797
2013	8	10	14.5032		92.047
2013	8	11	14.6085		127.064
2013	8	12	13.2244		371.532
2013	8	13	14.2155		320.955
2013	8	14	12.1486		365.588
2013	8	15	13.0814		278.613
2013	8	16	14.8677		330.889
2013	8	17	15.0397		715.182
2013	8	18	16.5377		1399.94
2013	8	19	16.2838		745.604
2013	8	20	15.2349		448.211
2013	8	21	15.792		709.843
2013	8	22	13.2703		483.633
2013	8	23	11.9267		232.704
2013	8	24	13.5578		192.869
2013	8	25	16.2158		484.994
2013	8	26	16.4037		710.395
2013	8	27	15.9306		824.098
2013	8	28	14.7308		876.823
2013	8	29	11.7057		138.857
2013	8	30	12.1082		147.133
2013	8	31	11.6419		594.628
2014	7	1	12.2152	1.55524	282.915
2014	7	2	9.84258	1.41948	289.901
2014	7	3	13.9558	2.43737	542.845
2014	7	4	14.8918	2.32215	512.561
2014	7	5	16.6192	1.9713	550.091
2014	7	6	18.1993	3.90762	961.388
2014	7	7	22.4268	6.32326	1317.21
2014	7	8	22.34	6.45652	1207.46
2014	7	9	22.8735	5.80769	824.958
2014	7	10	16.4675	2.92999	397.051
2014	7	11	13.8258	1.87019	280.178
2014	7	12	17.5675	3.30133	989.327
2014	7	13	18.9791	6.08908	1514.88
2014	7	14	19.6488	7.1778	1403.5
2014	7	15
2014	7	16	16.0977	3.57966	672.926
2014	7	17	19.565	3.19497	623.301
2014	7	18	19.0472	4.41413	809.82
2014	7	19	20.0063	4.9134	747.682
2014	7	20	20.8798	5.28386	751.436
2014	7	21	20.9957	3.88602	631.365
2014	7	22	22.7715	3.74805	526.623
2014	7	23
2014	7	24
2014	7	25
2014	7	26	25.2002	8.59502	989.233
2014	7	27	23.0663	5.27064	715.327
2014	7	28	21.9595	6.62256	987.299
2014	7	29		6.00253	834.942
2014	7	30
2014	7	31
2014	8	1
2014	8	2		4.27714	625.117
2014	8	3		6.54571	1153.08
2014	8	4		8.56077	1250.96
2014	8	5		7.7256	972.649
2014	8	6
2014	8	7	18.1027	8.02379	827.937
2014	8	8	19.4853	4.41717	780.703
2014	8	9	19.9395	4.9696	955.46
2014	8	10	18.4194	3.61699	708.818
2014	8	11	18.7444	4.29046	726.012
2014	8	12	17.7557	1.92812	376.656
2014	8	13	14.2354	1.35439	372.631
2014	8	14	15.2931	1.64658	407.488
2014	8	15	13.7169	1.60153	362.86
2014	8	16	15.1447		252.353
2014	8	17	14.2291		396.606
2014	8	18	12.7325		262.933
2014	8	19	12.6953		219.255
2014	8	20	11.7976		301.758
2014	8	21	12.3193		229.846
2014	8	22	11.4123		216.154
2014	8	23	11.6837		453.401
2014	8	24	12.0183		417.08
2014	8	25	11.5477		489.641
2014	8	26	12.3113		274.008
2014	8	27	12.3995		243.776
2014	8	28	12.3358		208.709
2014	8	29	10.6374		174.619
2014	8	30	9.393		152.888
2014	8	31	9.97767		215.354
2015	7	1	16.0365	2.33075	746.593
2015	7	2	20.5285	2.69249	747.273
2015	7	3	23.1947	5.47913	1205.85
2015	7	4	19.1586	3.71782	822.233
2015	7	5	15.4283	1.55271	320.544
2015	7	6	14.9037	1.80575	349.173
2015	7	7	13.0793	2.41847	521.35
2015	7	8	13.1525	3.65067	587.516
2015	7	9	14.7817	2.00864	476.107
2015	7	10	13.9838	1.3916	308.289
2015	7	11	13.5117	2.24251	460.91
2015	7	12	11.2409	1.27508	183.167
2015	7	13	12.66	1.89701	265.183
2015	7	14
2015	7	15
2015	7	16	12.7439	3.45491	398.826
2015	7	17	14.8092	3.67393	462.281
2015	7	18	13.3168	3.5615	612.031
2015	7	19	12.6201	1.45082	286.916
2015	7	20	15.1339	1.67189	394.026
2015	7	21	15.2465	1.48321	344.358
2015	7	22	12.8457	1.86551	378.737
2015	7	23	13.5033	2.19328	513.119
2015	7	24	13.9131	1.97184	381.962
2015	7	25	16.2648	1.86181	551.008
2015	7	26	13.4974	3.97846	845.985
2015	7	27	14.0889	0.991812	277.414
2015	7	28	14.6272	1.36469	371.37
2015	7	29	13.5992	2.50192	527.461
2015	7	30	14.3202	2.26254	472.256
2015	7	31	13.3002	1.87883	331.396
2015	8	1	12.5301	0.952928	177.278
2015	8	2	13.9979	1.37931	516.843
2015	8	3	14.89	1.53324	450.735
2015	8	4	16.6323	1.43294	286.761
2015	8	5	18.1438	2.62533	800.484
2015	8	6	16.7372	4.73909	899.566
2015	8	7	18.3553	3.23488	953.957
2015	8	8	17.6648	4.26301	1046.85
2015	8	9	17.1572	2.28147	401.65
2015	8	10	18.8936	3.09119	781.001
2015	8	11	18.6169	3.94051	916.984
2015	8	12	16.1973	3.66341	794.385
2015	8	13	14.0461	0.815534	192.556
2015	8	14	14.8223	1.20442	232.055
2015	8	15	14.6006	1.10497	252.139
2015	8	16	14.6485	1.07995	205.788
2015	8	17	16.6172	1.56692	479.779
2015	8	18	18.8407	2.60829	786.124
2015	8	19	19.1891	3.78316	1023.41
2015	8	20	17.8255	4.25964	997.177
2015	8	21	16.9925	3.74991	1010.04
2015	8	22	18.6686	3.52817	845.443
2015	8	23	19.6018		1047.7
2015	8	24	20.9378	6.24616	1129.68
2015	8	25	20.0992	6.60526	928.444
2015	8	26	14.6097	5.52871	926.546
2015	8	27	16.2371	2.584	694.866
2015	8	28	14.8442	1.90207	483.244
2015	8	29	13.8083	0.582954	138.769
2015	8	30	11.793	1.1453	318.302
2015	8	31	13.7172	1.59742	453.484
2016	7	1	17.583		705.955
2016	7	2	20.2061		994.432
2016	7	3	15.4873		532.7
2016	7	4	11.7392		414.473
2016	7	5	12.2179		333.928
2016	7	6	11.6904		173.787
2016	7	7	11.2623		138.592
2016	7	8	11.8367		145.289
2016	7	9	13.2053		313.611
2016	7	10	16.1063		629.306
2016	7	11	17.3863		729.645
2016	7	12	15.1852		440.88
2016	7	13	15.2331		502.682
2016	7	14	16.5963		418.474
2016	7	15	14.6158		775.898
2016	7	16	15.7201		488.052
2016	7	17	16.3684		423.553
2016	7	18	15.2036		429.144
2016	7	19	16.0509		437.895
2016	7	20	17.4102		444.671
2016	7	21	14.9865		505.286
2016	7	22	15.954		369.722
2016	7	23	17.8169		544.074
2016	7	24	19.63		712.046
2016	7	25	21.4867		551.12
2016	7	26	22.5127		757.898
2016	7	27	18.9307		712.168
2016	7	28	18.5662		725.939
2016	7	29	19.4694		1015.23
2016	7	30	17.1823		714.413
2016	7	31	15.9618		635.548
2016	8	1	15.7288		451.482
2016	8	2	14.7073		423.761
2016	8	3	15.0347		483.346
2016	8	4	14.4332		387.499
2016	8	5	15.9027		450.821
2016	8	6	16.1279		503.822
2016	8	7	17.213		623.395
2016	8	8	16.0963		529.712
2016	8	9	14.6106		210.322
2016	8	10	13.4287		201.697
2016	8	11	12.338		238.154
2016	8	12	10.7907		126.475
2016	8	13	11.966	1.23694	341.804
2016	8	14
2016	8	15	12.6403	1.02022	113.351
2016	8	16
2016	8	17	14.2882	1.33346	294.911
2016	8	18	13.3313	2.1439	456.471
2016	8	19
2016	8	20
2016	8	21	15.7183	2.35532	654.075
2016	8	22	16.2262	4.24777	836.45
2016	8	23	14.0966	3.5007	650.35
2016	8	24	14.2597	2.18393	400.946
2016	8	25	12.5827	1.76982	316.971
2016	8	26	14.7253	1.64411	396.833
2016	8	27
2016	8	28
2016	8	29
2016	8	30	10.8402	1.49587	447.804
2016	8	31	13.7047	1.56822	396.651
2017	7	1	17.3297		373.319
2017	7	2	16.2693		479.735
2017	7	3	14.3343		728.797
2017	7	4	12.0097
2017	7	5	10.226	0.632921
2017	7	6	8.7925	0.556804	111.144
2017	7	7	14.4215	1.32254	252.197
2017	7	8	16.7027	2.2435	754.929
2017	7	9	18.2595		963.321
2017	7	10	17.9981		858.117
2017	7	11	14.2612	3.69503	831.645
2017	7	12	16.4599		583.441
2017	7	13	12.7791		502.898
2017	7	14	11.2982	0.550498	98.9189
2017	7	15	14.8367	0.936979	184.24
2017	7	16	17.1427	1.83137	598.891
2017	7	17	13.5078	2.20808	547.121
2017	7	18	13.7346	0.96085	291.451
2017	7	19	10.1203	0.725697	207.867
2017	7	20	11.2233	0.797155	211.613
2017	7	21	12.1029	1.28099	290.415
2017	7	22	13.1397	1.95922	447.163
2017	7	23	14.6047	2.15032	518.932
2017	7	24	13.2297	2.49993	382.81
2017	7	25	12.9636	1.62741	185.209
2017	7	26	14.4678	1.49592	151.469
2017	7	27
2017	7	28
2017	7	29	17.02	3.42151	660.341
2017	7	30	15.9683	2.97341	746.777
2017	7	31
2017	8	1
2017	8	2	14.2798	2.66406	649.48
2017	8	3	15.5995	2.1406	480.873
2017	8	4	13.7603	2.48072	632.71
2017	8	5	15.343	1.94694	435.325
2017	8	6	13.8408	1.7402	259.339
2017	8	7	11.4049	1.22886	138.616
2017	8	8	14.9755	2.77851	515.213
2017	8	9	16.5058	2.74121	952.053
2017	8	10
2017	8	11	17.3624	2.90579	666.311
2017	8	12	18.3482	3.29116	736.49
2017	8	13	15.6007	2.01929	328.75
2017	8	14	13.6091	0.591225	137.952
2017	8	15	14.4638	1.47766	519.913
2017	8	16
2017	8	17
2017	8	18	15.8798	4.54257	955.587
2017	8	19	15.8841	3.01672	528.853
2017	8	20	15.0108	1.24573	418.293
2017	8	21	14.2653	1.39416	416.323
2017	8	22	11.8193	2.36139	541.053
2017	8	23	11.1713	0.772147	113.097
2017	8	24	9.76633	0.884903	173.732
2017	8	25	8.71975	0.971952	214.747
2017	8	26	8.25333	0.540677	83.7388
2017	8	27	8.19942	0.572669	67.3002
2017	8	28	7.85842	1.00611	143.717
2017	8	29
2017	8	30
2017	8	31	12.6685		817.353
2018	7	1	14.2332	1.17801	370.801
2018	7	2	13.801	1.2046	219.174
2018	7	3	13.1231	3.56099	742.272
2018	7	4	13.0296	3.55328	593.042
2018	7	5	14.4266	4.43907	764.599
2018	7	6	16.1552	2.32908	550.62
2018	7	7	17.8519	3.78089	771.189
2018	7	8	16.815	3.04313	825.584
2018	7	9	17.8875	3.08188	738.709
2018	7	10	18.7972	3.47159	646.403
2018	7	11	19.1934	4.48252	780.685
2018	7	12	19.6607	5.62855	1080.07
2018	7	13	21.1177	7.30092	1188.13
2018	7	14	21.3759	7.10388	1096.47
2018	7	15	24.2934	7.03084	1032.19
2018	7	16	25.697	7.87145	1160.6
2018	7	17	25.762	8.91017	1018.96
2018	7	18	25.3024	7.55769	858.515
2018	7	19	23.0817		1125.17
2018	7	20	20.8928	7.24058	921.445
2018	7	21	19.6627	6.76302	729.761
2018	7	22	20.2887	6.62107	981.398
2018	7	23	22.3064	5.06905	1043.24
2018	7	24	25.1067		1075.44
2018	7	25	24.1339		1205.25
2018	7	26	25.2005	7.66051	1255.03
2018	7	27	24.3468	7.11776	1088.44
2018	7	28	22.8004	6.60992	815.56
2018	7	29
2018	7	30
2018	7	31
2018	8	1	26.502	8.16597	1343.45
2018	8	2	21.8815	6.60106	1185.11
2018	8	3	21.8065	5.65297	1087.28
2018	8	4	18.8454	2.65042	563.049
2018	8	5	16.0649	2.24489	547.529
2018	8	6	13.9786	0.631755	178.519
2018	8	7	16.9211	1.10964	300.274
2018	8	8	20.2975	2.44462	825.852
2018	8	9	22.0822	4.25354	1213.22
2018	8	10	22.4073	5.95047	1768.11
2018	8	11	18.3182	1.28683	436.286
2018	8	12	12.6034	1.66559	507.076
2018	8	13	12.5818	0.670074	129.257
2018	8	14	15.501	1.36519	217.841
2018	8	15	15.3786	1.93407	566.424
2018	8	16	17.3303	2.84035	845.09
2018	8	17	19.4688	2.54233	789.4
2018	8	18	17.4483	2.35627	595.389
2018	8	19	15.1929	1.15721	245.151
2018	8	20	12.5697	1.35748	405.459
2018	8	21	11.0364	0.807857	197.655
2018	8	22	14.6267	0.736363	134.201
2018	8	23	15.8479	1.7718	533.654
2018	8	24	17.2028	4.10832	1416.96
2018	8	25	16.0437	1.36816	292.388
2018	8	26	12.1354	1.49765	450.198
2018	8	27	12.3784	1.06507	423.684
2018	8	28	13.0565	1.5172	513.888
2018	8	29	15.028	2.14855	720.769
2018	8	30	12.7662	2.96673	794.03
2018	8	31	13.7082	2.36904	575.281

## Sheet: Fig1c
Data for Fig. 1 c, Yli-Juuti et al., Significance of the organic aerosol driven climate feedback in the boreal area
Columns 1 and 2 = latitude limits of gridbox
Rows 1 and 2 = longitude limits of gridbox
From 3. column and 3. row onwards = correlation coefficient between OA mass loading and temperature
lat/lon min		-40	-39	-38	-37	-36	-35	-34	-33	-32	-31	-30	-29	-28	-27	-26	-25	-24	-23	-22	-21	-20	-19	-18	-17	-16	-15	-14	-13	-12	-11	-10	-9	-8	-7	-6	-5	-4	-3	-2	-1	0	1	2	3	4	5	6	7
	lat/lon max	-39	-38	-37	-36	-35	-34	-33	-32	-31	-30	-29	-28	-27	-26	-25	-24	-23	-22	-21	-20	-19	-18	-17	-16	-15	-14	-13	-12	-11	-10	-9	-8	-7	-6	-5	-4	-3	-2	-1	0	1	2	3	4	5	6	7	8
40	41
41	42
42	43																												-1
43	44																									-0.659057															1			0.89978
44	45																																	-0.67805		-0.574209		-0.63431			0.72534
45	46																																				-0.771137	-0.767755	-0.475579			0.815136				0.883686	0.950344
46	47																						-0.509192	-0.755086				-0.50355	-0.392002	-0.424474				0.329162		-0.363089	-0.468607	-0.839669	-0.478738			0.775362	0.691268				0.938102	0.727611
47	48																								-0.622296	-0.817181	-0.64782	-0.662419	-0.388387									-0.411574	-0.469941		-0.332249		0.751552	0.393658		0.648798	0.85183	0.867338	0.764824
48	49																							-0.483422								0.255283											0.225115	0.545622	0.490095		0.562534	0.469608
49	50																						0.800935		0.635478									-0.267976											0.325301	0.415387	0.624884		0.390585
50	51															0.946436	0.926458			0.730604	0.763307	0.68656	0.495198	0.418399	0.435813								0.384405	0.416622							0.167424		0.210517	0.183702	0.23158			0.278292	0.542542
51	52																					0.500713	0.526042	0.4048								-0.215413	-0.210986			0.202465	-0.249181				-0.156788				0.332574	0.465443	0.381174	0.1651	0.213542
52	53																0.477746					-0.366233					0.372816	0.387626	0.390812	0.437312	0.40445	0.427334	0.43593	0.323739	0.295217		0.255919									0.111479	0.309595	0.517907	0.262466
53	54														-0.529034			0.566253	0.691682						0.459757	0.499231	0.318826		-0.325882			0.319421	0.334274	0.433877	0.581332	0.619165	0.395194	0.307588	0.375453	0.292886				0.178384	0.251102	0.195546	0.237545	0.47861	0.39266
54	55													0.686619					0.390691	0.437537				0.402777				0.352938	0.426231				0.372982	0.395056	0.31313	0.269011	0.427329	0.397747	0.375626	0.287273	0.361332	0.384805	0.171618			0.22744		0.300709	0.223611
55	56											-0.690192		-0.645038	-0.599856			-0.597037	-0.568406						-0.231227		0.262399		-0.33382	-0.252911							0.165015	0.232184	0.345599	0.434886	0.474075	0.314594	0.264875	0.342313	0.314266	0.178779	0.236198	0.353609	0.313439
56	57							0.568216			0.479572	0.675656	0.435807	0.568025	0.597259	0.655897	0.653571								-0.330304									0.517867	0.594273	0.448151				0.208261	0.273428	0.407638	0.448777	0.420482	0.28894	0.30336	0.267139	0.279826	0.377827
57	58							0.552531	0.384652	0.427396	0.553195	0.326456	0.393224	0.455205		0.566347	0.600984	0.627686	0.519241	0.466764	0.565341	0.383155		0.345792		0.405294			0.411137		0.346601	0.539575	0.54407	0.579707	0.690099	0.590362	0.494179	0.442733	0.360199	0.388593	0.417758	0.14451	0.285342	0.413123	0.362175	0.371995	0.351324	0.218683	0.345001
58	59			0.655874	0.669855	0.664441	0.611696	0.701414	0.782371	0.730687	0.706622	0.559342	0.453158						0.307696			0.270287	0.253431	0.409049	0.359653	0.487894	0.347921	0.304103	0.360002	0.388317	0.468421		0.483374	0.616375	0.426485	0.53517	0.515316	0.436424	0.35809	0.251787	0.302211	0.507355	0.327381	0.229963	0.442713	0.22691	0.19078	0.29313	0.289313
59	60								0.739763	0.647065			0.468439	0.60315	0.545641	0.61908	0.531623	0.522996	0.572192	0.50259				0.349198	0.374775	0.216799	0.337898	0.365534	0.288612	0.297798	0.293419	0.199483	0.325696	0.334286	0.325407	0.257376	0.677473	0.541906	0.571433	0.522161	0.567231	0.369124	0.281097	0.435748	0.235144		0.2808	0.39564	0.452634
60	61									0.707454	0.436514	0.764628	0.515092	0.331518	0.405183		0.561114	0.533921	0.503997	0.394968	0.378293			0.336843	0.406703	0.367878	0.375171	0.377743	0.48624	0.420619	0.430599	0.401175	0.416742	0.3509	0.326615	0.319941	0.306507	0.353337	0.386272	0.390714	0.451582	0.297254	0.448993			0.343955		0.365956	0.553847
61	62	-0.492308	-0.669545	-0.796922	-0.774938								0.748629			0.430411	0.588145	0.472246	0.534388	0.556704	0.430364	0.645626	0.556629	0.451811	0.472433	0.520201	0.473451	0.399439	0.355409	0.283308		0.199254	0.205258	0.188042	0.266424	0.353188	0.469387	0.472632	0.429828	0.296316	0.131147	0.212687	0.383853		0.379151	0.198214	0.219386	0.235902	0.544576
62	63	-0.908358	-0.685062	-0.794899	-0.531822										-0.457645		-0.412802		0.363395	0.316071	0.325645	0.50256	0.528431	0.541149	0.531907	0.496468	0.433268	0.476918		0.382871	0.564288	0.479488	0.355376	0.369616	0.472209	0.549137	0.438645	0.414929	0.274531	0.125972	0.26775	0.26953		0.263379	0.364704	0.465422	0.400217	0.261981	0.223506
63	64							0.36622						0.370283			0.519714	0.466587	0.483271	0.469131	0.471092	0.405469	0.286792		0.344536	0.448142	0.549597	0.391997	0.339074	0.290995					0.413018	0.258678		0.295282	0.431561	0.394533	0.262528			0.300058	0.412819	0.460681	0.506602	0.401923	0.376676
64	65			-0.795806	-0.915365				0.823857						0.441207			0.719916	0.819794	0.679217											0.391676	0.654633	0.634336	0.55386	0.410301	0.363287	0.513541	0.462111	0.498365	0.667518	0.332248		0.440898	0.485919	0.500881	0.232556	0.375192	0.44342	0.467067
65	66	0.998627	0.892408	0.749165																	0.913457	0.864012		0.680044		0.890973	0.808002	0.759041	0.61237	0.273308			0.499081	0.525093	0.370396	0.612252	0.667995	0.454514	0.483203	0.642467	0.540418	0.651919	0.649635	0.666206	0.581666	0.552691	0.414965	0.325309	0.406584
66	67																0.772379	0.323975	0.578875	0.591856	0.642478	0.577513	0.855325	0.604711	0.784336	0.64567	0.639232			-0.433595	-0.442927		0.29317		0.281986	0.552605	0.791587	0.702074	0.491708	0.351751	0.634891	0.594397	0.514506	0.53229	0.597241	0.574496	0.509709	0.457087	0.430042
67	68																0.481062	0.875317	0.814622	0.716447		0.532976	0.401321	0.316795	-0.665887	-0.428636	-0.494579	-0.594014	-0.722256	-0.527768			0.354042	0.465619	0.503201	0.263004	0.490122	0.667795		-0.343941		0.534094	0.546111	0.418516	0.573594	0.511009	0.53463	0.512636	0.502067
68	69																	0.839828	0.780421			0.468728		0.524196	0.399003									0.474264	0.458035	0.566344	0.466203		0.601738	0.6329	0.398286	0.283123	0.687911	0.582573	0.643924	0.47287	0.51921	0.378371	0.61384
69	70																		0.683768					0.62175			-0.477213			0.280137				0.514417	0.496177	0.28472	0.396021	0.34954	0.359599	0.397148	0.341256		0.239107	0.609617	0.718656	0.66238	0.637127	0.603683	0.686127
70	71															0.605146		0.631114	0.708148		0.42055					-0.56391								-0.271559		0.485712	0.441941	0.486511	0.356405	0.610288	0.658058	0.694097	0.618431	0.659353	0.684981	0.806459	0.819798	0.62755	0.661726
71	72																		0.889032	0.863051		-0.899951				-0.622368						0.361275					0.485234	0.514653	0.700373	0.684106	0.628517	0.661242	0.673277	0.677662	0.70786	0.768595	0.713903	0.442127	0.401566
72	73																	0.897128	0.911682	0.774563	0.798151					-0.660375	-0.609287			0.458065		0.351075				0.509859	0.454519	0.513104	0.618129	0.666282	0.714006	0.715603	0.643922	0.626149	0.662047	0.631926	0.332309	0.455879	0.356325
73	74																		1		0.902234	0.68855		-0.976186	-0.713473		-0.802556			0.613449	0.587861	0.281589		0.407608	0.548984	0.664799	0.577458	0.649143	0.470333	0.535877	0.595353		0.337094	0.617177	0.787638	0.822122	0.705306	0.499797	0.524029
74	75																				0.799589	0.620433	0.733975					-0.606572			0.530161	0.419014	0.444153	0.500032	0.543095	0.512155	0.576702	0.39986	0.427168	0.287559	0.448393		0.364084	0.522658	0.435365	0.374741	0.42106	0.539022	0.427565
75	76																						0.828612			-0.695602			0.365009	0.441259	0.489338	0.885975	0.864984	0.766264	0.727713	0.739305	0.469977	0.486606	0.363211	0.636337	0.612512	0.603665	0.503379	0.487997	0.434121	0.457601	0.514567	0.525325	0.57626
76	77																						0.689356	0.541499		0.725627	0.550713	0.581627	0.503733	0.859848	0.781958	0.399405	0.384176						0.579266	0.688756	0.653605	0.668163	0.43194	0.540054	0.390065	0.633216	0.646827	0.630731	0.708593
77	78																					0.7052	0.915514							0.491966		0.438708	0.641533					0.409129	0.584963	0.460063			0.674523	0.592336	0.707561	0.591607	0.507564	0.523393
78	79																							1						0.737505		0.609862									0.476686		0.576548	0.648847	0.793872	0.769247
79	80																																								0.563403
80	81																															0.439361							-0.851095
81	82																															0.815967
82	83																														0.780833	0.865428	0.8608
83	84
84	85
[truncated: 82 more columns]

## Sheet: Fig2a
Data for Fig. 2 a, Yli-Juuti et al., Significance of the organic aerosol driven climate feedback in the boreal area
Daily medians							Summer medians
year	month	day	T (degree C)	AOD_340 nm	AOD_500 nm		year	T (degree C)	AOD_340 nm	AOD_500 nm
2012	7	2	16.7531	0.117652	0.065783		2012	17.1144	0.151092	0.088641
2012	7	3	17.3669	0.148389	0.082933		2013
2012	7	4	18.0997	0.144905	0.078666		2014
2012	7	6	18.6278	0.173471	0.087554		2015	16.6323	0.108286	0.060617
2012	7	20	13.7703	0.149718	0.0904445		2016
2012	7	27	17.7503	0.121417	0.0720645		2017	14.8367	0.072336	0.049469
2012	7	28	20.1635	0.226232	0.123789		2018	21.8815	0.211001	0.135537
2012	7	31	15.9727	0.195141	0.11729
2012	8	5	16.6586	0.151092	0.088641
2012	8	11	12.3273	0.140902	0.087826
2012	8	14	17.7168	0.174374	0.102235
2012	8	16	17.3603	0.324843	0.191935
2012	8	17	16.8282	0.260045	0.142175
2012	8	18	17.1144	0.199929	0.111095
2012	8	20	10.5105	0.135573	0.083591
2015	7	2	20.5285	0.134035	0.081891
2015	7	3	23.1947	0.122966	0.062785
2015	7	5	15.4283	0.167659	0.102938
2015	7	6	14.9037	0.153999	0.0977375
2015	7	15	15.636	0.207411	0.157377
2015	7	21	15.2465	0.121683	0.087499
2015	7	25	16.2648	0.092031	0.060617
2015	8	3	14.89	0.108286	0.0718
2015	8	4	16.6323	0.060715	0.040332
2015	8	5	18.1438	0.145964	0.081236
2015	8	7	18.3553	0.157828	0.0918855
2015	8	13	14.0461	0.051663	0.036067
2015	8	15	14.6006	0.0414425	0.0264225
2015	8	16	14.6485	0.04093	0.027337
2015	8	17	16.6172	0.045286	0.030752
2015	8	18	18.8407	0.055878	0.033158
2015	8	20	17.8255	0.10353	0.0511555
2015	8	21	16.9925	0.078957	0.047036
2015	8	22	18.6686	0.101783	0.055387
2015	8	23	19.6018	0.109194	0.059733
2015	8	24	20.9378	0.148397	0.078775
2016	7	25	21.4867	0.233811	0.162827
2016	7	26	22.5127	0.283891	0.194461
2017	7	1	17.3298	0.051268	0.032759
2017	7	7	14.4215	0.072336	0.0440895
2017	7	15	14.8367	0.072117	0.049469
2017	7	16	17.1427	0.088473	0.051659
2017	7	18	13.7346	0.080734	0.051663
2018	7	1	14.2332	0.0671945	0.04093
2018	7	7	17.8519	0.162921	0.092878
2018	7	10	18.7972	0.091061	0.049843
2018	7	13	21.1177	0.271743	0.149458
2018	7	14	21.3759	0.177945	0.088778
2018	7	15	24.2934	0.190332	0.0951945
2018	7	16	25.697	0.270349	0.135537
2018	7	17	25.762	0.304703	0.158084
2018	7	18	25.3024	0.190251	0.102691
2018	7	19	23.0817	0.115996	0.059277
2018	7	22	20.2887	0.239031	0.14573
2018	7	23	22.3064	0.204085	0.122507
2018	7	24	25.1067	0.192921	0.106356
2018	7	25	24.1339	0.305976	0.180753
2018	7	26	25.2005	0.393124	0.211963
2018	7	27	24.3468	0.321468	0.173745
2018	7	28	22.8004	0.328576	0.194578
2018	7	29	19.9947	0.443213	0.274798
2018	7	30	25.5888	0.344978	0.211738
2018	7	31	23.0248	0.392105	0.238167
2018	8	2	21.8815	0.369529	0.223758
2018	8	7	16.9211	0.083711	0.049527
2018	8	8	20.2975	0.084738	0.047252
2018	8	16	17.3303	0.229233	0.149357
2018	8	19	15.1929	0.088741	0.056444
2018	8	21	11.0364	0.108817	0.0737755
2018	8	29	15.028	0.211001	0.150221

## Sheet: Fig2b
Data for Fig. 2 b, Yli-Juuti et al., Significance of the organic aerosol driven climate feedback in the boreal area
year	month	day	OA (microgram m^-3)	AOD_340 nm
2012	7	2	1.69746	0.117652
2012	7	3	2.35054	0.148389
2012	7	4	2.11857	0.144905
2012	7	6		0.173471
2012	7	20	1.97114	0.149718
2012	7	27		0.121417
2012	7	28		0.226232
2012	7	31		0.195141
2012	8	5		0.151092
2012	8	11		0.140902
2012	8	14		0.174374
2012	8	16		0.324843
2012	8	17		0.260045
2012	8	18		0.199929
2012	8	20		0.135573
2015	7	2	2.69249	0.134035
2015	7	3	5.47913	0.122966
2015	7	5	1.55271	0.167659
2015	7	6	1.80575	0.153999
2015	7	15		0.207411
2015	7	21	1.48321	0.121683
2015	7	25	1.86181	0.092031
2015	8	3	1.53324	0.108286
2015	8	4	1.43294	0.060715
2015	8	5	2.62533	0.145964
2015	8	7	3.23488	0.157828
2015	8	13	0.815534	0.051663
2015	8	15	1.10497	0.0414425
2015	8	16	1.07995	0.04093
2015	8	17	1.56692	0.045286
2015	8	18	2.60829	0.055878
2015	8	20	4.25964	0.10353
2015	8	21	3.74991	0.078957
2015	8	22	3.52817	0.101783
2015	8	23		0.109194
2015	8	24	6.24616	0.148397
2016	7	25		0.233811
2016	7	26		0.283891
2017	7	1		0.051268
2017	7	7	1.32254	0.072336
2017	7	15	0.936979	0.072117
2017	7	16	1.83137	0.088473
2017	7	18	0.96085	0.080734
2018	7	1	1.17801	0.0671945
2018	7	7	3.78089	0.162921
2018	7	10	3.47159	0.091061
2018	7	13	7.30092	0.271743
2018	7	14	7.10388	0.177945
2018	7	15	7.03084	0.190332
2018	7	16	7.87145	0.270349
2018	7	17	8.91017	0.304703
2018	7	18	7.55769	0.190251
2018	7	19		0.115996
2018	7	22	6.62107	0.239031
2018	7	23	5.06905	0.204085
2018	7	24		0.192921
2018	7	25		0.305976
2018	7	26	7.66051	0.393124
2018	7	27	7.11776	0.321468
2018	7	28	6.60992	0.328576
2018	7	29		0.443213
2018	7	30		0.344978
2018	7	31		0.392105
2018	8	2	6.60106	0.369529
2018	8	7	1.10964	0.083711
2018	8	8	2.44462	0.084738
2018	8	16	2.84035	0.229233
2018	8	19	1.15721	0.088741
2018	8	21	0.807857	0.108817
2018	8	29	2.14855	0.211001

## Sheet: Fig3
Data for Fig. 3, Yli-Juuti et al., Significance of the organic aerosol driven climate feedback in the boreal area
year	month	day	LAT	LON	OA (microgram m^-3)	CWP (g m^-2)	CER (micrometer)	COT
2012	7	5	60.5	22.5	3.21859	191	12.94	26.22
2012	7	10	60.5	22.5	4.71435	172	10.95	24.43
2012	7	14	60.5	22.5	1.45183	106	15.79	12.03
2012	7	19	60.5	22.5	3.10194	262	16.04	28.65
2012	7	22	60.5	22.5	0.875789	92	10.63	14.82
2012	7	24	60.5	22.5	3.44664	183	12.5	25.2
2012	8	24	60.5	22.5	1.18844	161	13.72	18.52
2012	8	26	60.5	22.5	3.1495	140	14.17	15.72
2012	8	28	60.5	22.5	1.48282	127	11.02	18.11
2012	8	29	60.5	22.5	1.07961	86	12.92	10.17
2013	7	3	60.5	22.5	1.57328	105	14.83	10.78
2013	7	5	60.5	22.5	5.04859	133	12.19	16.74
2013	7	16	60.5	22.5	0.327692	95	13.22	12.02
2013	7	19	60.5	22.5	0.578053	211	15.28	21.4
2013	7	20	60.5	22.5	0.816521	194	11.85	24.08
2013	7	21	60.5	22.5	0.859866	84	12.91	10.2
2013	7	27	60.5	22.5	3.68625	137	17.59	14.07
2013	8	2	60.5	22.5	3.05815	87	15.69	10.78
2014	7	2	60.5	22.5	1.34412	204	11.99	25.24
2014	7	9	60.5	22.5	5.60025	122	12.01	17.13
2014	7	14	60.5	22.5	6.35871	82	10.28	11.38
2014	7	16	60.5	22.5	3.50453	172	13.14	19.42
2014	7	20	60.5	22.5	5.28386	540	18.74	46.49
2014	7	21	60.5	22.5	3.54137	105	12.81	13.08
2014	7	22	60.5	22.5	3.46892	150	14.02	18.64
2014	7	25	60.5	22.5	7.32755	99	20.88	7.83
2014	7	27	60.5	22.5	4.3629	141	13.97	12.91
2014	7	28	60.5	22.5	6.62256	216	13.33	24.52
2014	7	29	60.5	22.5	5.8364	203	19.71	16.37
2014	8	1	60.5	22.5	3.41357	115	14.67	12.99
2014	8	2	60.5	22.5	3.83892	99	16.2	11.01
2014	8	8	60.5	22.5	4.09765	114	12.29	15.9
2014	8	9	60.5	22.5	4.80151	269	14.07	31.69
2014	8	10	60.5	22.5	3.25555	119	14.92	12.21
2014	8	12	60.5	22.5	1.31623	96	12.77	10.39
2014	8	13	60.5	22.5	1.07241	234	20.55	16.82
2014	8	15	60.5	22.5	1.3536	345	17.38	33.59
2015	7	5	60.5	22.5	1.59484	84	16.05	9.43
2015	7	7	60.5	22.5	3.07938	362	15.27	38.12
2015	7	10	60.5	22.5	0.85119	133	12.47	17.09
2015	7	12	60.5	22.5	1.09735	187	13.63	19.64
2015	7	14	60.5	22.5	3.19438	145	17.93	14.7
2015	7	19	60.5	22.5	1.04632	307	15.76	30.1
2015	7	24	60.5	22.5	1.3938	184	15.79	18.07
2015	7	27	60.5	22.5	0.949525	233	15.01	24.53
2015	8	6	60.5	22.5	5.61628	61	16.57	6.2
2015	8	9	60.5	22.5	1.5248	115	16.19	11.03
2015	8	13	60.5	22.5	0.758864	93	12.13	12.06
2015	8	26	60.5	22.5	7.09501	122	16.54	12.06
2015	8	30	60.5	22.5	1.41385	257	15.41	33.8
2016	8	15	60.5	22.5	0.958881	192	18.45	16.08
2016	8	17	60.5	22.5	1.36109	210	15.25	20.48
2016	8	20	60.5	22.5	4.08034	109	12.46	14.45
2016	8	24	60.5	22.5	1.31919	225	20.17	23.12
2016	8	27	60.5	22.5	0.72816	64	15	8.59
2017	7	5	60.5	22.5	0.52001	111	14.75	11.65
2017	7	6	60.5	22.5	0.494215	181	14.72	19.84
2017	7	7	60.5	22.5	1.4418	65	9.77	11.36
2017	7	14	60.5	22.5	0.503405	63	13.04	7.78
2017	7	19	60.5	22.5	0.767004	227	12.06	30.41
2017	7	20	60.5	22.5	0.895363	198	14.05	21.61
2017	7	21	60.5	22.5	1.52823	138	12.9	15.27
2017	7	24	60.5	22.5	3.46432	167	10.36	26.4
2017	7	25	60.5	22.5	1.19098	93	12.99	10.69
2017	7	26	60.5	22.5	1.13729	87	13.39	10.35
2017	7	29	60.5	22.5	3.54925	262	14.45	32.99
2017	7	30	60.5	22.5	3.13411	102	14.12	11.36
2017	8	2	60.5	22.5	3.08532	467	16.14	47.59
2017	8	7	60.5	22.5	1.22681	100	10.97	13.83
2017	8	10	60.5	22.5	3.6448	148	11.16	20.6
2017	8	14	60.5	22.5	0.672183	120	16.45	15.36
2017	8	17	60.5	22.5	4.15158	186	15.39	18.59
2017	8	23	60.5	22.5	0.653269	237	13	28.55
2017	8	26	60.5	22.5	0.438575	216	18	19.51
2017	8	27	60.5	22.5	0.425973	233	13.41	28.19
2018	7	5	60.5	22.5	6.15113	147	11.8	20.24
2018	7	7	60.5	22.5	3.53504	213	14.28	23.97
2018	7	11	60.5	22.5	3.75017	184	10.52	29.09
2018	7	14	60.5	22.5	6.60146	116	14.83	12.48
2018	7	16	60.5	22.5	7.25164	397	13.87	48.72
2018	7	18	60.5	22.5	6.09004	70	9.05	12.98
2018	7	21	60.5	22.5	6.69253	165	17.3	15.93
2018	7	23	60.5	22.5	4.58139	79	14.33	12.41
2018	7	27	60.5	22.5	6.82115	234	18.28	21.32
2018	7	28	60.5	22.5	5.44043	68	15.57	7.26
2018	8	1	60.5	22.5	8.17877	171	18.96	15.69
2018	8	6	60.5	22.5	0.515685	109	15.17	12.58
2018	8	10	60.5	22.5	5.49876	94	13.28	11.74
2018	8	13	60.5	22.5	0.674785	208	16.94	18.86
2018	8	19	60.5	22.5	0.916047	236	14.76	27.56
2018	8	22	60.5	22.5	0.723276	145	15.31	17.42
2018	8	28	60.5	22.5	1.4871	93	10.61	14.22
2012	7	5	61.5	22.5	3.21859	117	11.03	17.15
2012	7	8	61.5	22.5	8.19221	216	12.73	28.35
2012	7	10	61.5	22.5	4.71435	270	11.4	37.35
2012	7	14	61.5	22.5	1.45183	148	15.43	14.78
2012	7	19	61.5	22.5	3.10194	88	11.39	12.17
2012	8	28	61.5	22.5	1.48282	141	12.69	17.05
2013	7	2	61.5	22.5	0.5287	197	12.13	25.66
2013	7	3	61.5	22.5	1.57328	240	14.82	23.4
2013	7	5	61.5	22.5	5.04859	136	11.66	16.85
2013	7	16	61.5	22.5	0.327692	110	14.15	12.8
2013	7	19	61.5	22.5	0.578053	204	15.03	21.27
2013	7	20	61.5	22.5	0.816521	190	12.28	23.07
2013	7	21	61.5	22.5	0.859866	107	13.92	11.92
2013	7	22	61.5	22.5	1.08429	139	14.18	14.52
2013	7	27	61.5	22.5	3.68625	90	18.28	9.24
2013	7	28	61.5	22.5	4.4705	162	13.13	19.17
2013	8	2	61.5	22.5	3.05815	129	11.54	17.53
2014	7	5	61.5	22.5	1.52328	73	11.55	12.11
2014	7	9	61.5	22.5	5.60025	81	9.91	13.04
2014	7	14	61.5	22.5	6.35871	233	13.87	24.77
2014	7	19	61.5	22.5	4.9134	140	13.51	16.69
2014	7	20	61.5	22.5	5.28386	256	21.89	18.1
2014	7	21	61.5	22.5	3.54137	84	10.59	11.61
2014	7	22	61.5	22.5	3.46892	154	12.83	20.82
2014	7	25	61.5	22.5	7.32755	196	17.68	16.31
2014	7	27	61.5	22.5	4.3629	90	16.56	7.92
2014	7	28	61.5	22.5	6.62256	147	13.24	16.93
2014	7	29	61.5	22.5	5.8364	625	20.41	45.9
2014	8	1	61.5	22.5	3.41357	183	16.63	19.58
2014	8	2	61.5	22.5	3.83892	109	14.34	12.88
2014	8	8	61.5	22.5	4.09765	130	17.25	15.13
2014	8	9	61.5	22.5	4.80151	214	14.71	22.94
2014	8	10	61.5	22.5	3.25555	246	17.83	23.66
2014	8	15	61.5	22.5	1.3536	236	15.68	23.74
2015	7	5	61.5	22.5	1.59484	80	12.69	10.2
2015	7	7	61.5	22.5	3.07938	226	19.14	18.49
2015	7	10	61.5	22.5	0.85119	203	14.19	25.72
2015	7	12	61.5	22.5	1.09735	284	15.17	28.57
2015	7	14	61.5	22.5	3.19438	169	15.5	19.6
2015	7	16	61.5	22.5	3.56307	129	16.36	12.2
2015	7	19	61.5	22.5	1.04632	337	17.66	30.67
2015	7	21	61.5	22.5	1.47402	213	18.47	18.72
2015	7	24	61.5	22.5	1.3938	373	18.41	33.27
2015	7	27	61.5	22.5	0.949525	350	16.31	33.99
2015	8	4	61.5	22.5	1.56917	158	11.37	22.98
2015	8	9	61.5	22.5	1.5248	184	12.14	23.74
2015	8	13	61.5	22.5	0.758864	96	15.43	11.59
2015	8	29	61.5	22.5	0.775888	112	19.73	12.16
2016	8	15	61.5	22.5	0.958881	223	15.52	23.19
2016	8	17	61.5	22.5	1.36109	223	15.13	24.03
2016	8	20	61.5	22.5	4.08034	98	12.12	13.2
2016	8	23	61.5	22.5	3.84601	109	10.41	16.89
2016	8	24	61.5	22.5	1.31919	217	17.66	22.55
2016	8	25	61.5	22.5	3.56154	72	11.47	10.98
2016	8	27	61.5	22.5	0.72816	77	12.55	10.3
2017	7	5	61.5	22.5	0.52001	165	13.11	19.76
2017	7	6	61.5	22.5	0.494215	195	12.58	25.65
2017	7	7	61.5	22.5	1.4418	103	10.58	15.89
2017	7	14	61.5	22.5	0.503405	149	16.03	14.52
2017	7	18	61.5	22.5	0.910387	78	18.37	7.53
2017	7	19	61.5	22.5	0.767004	260	13.35	31.68
2017	7	20	61.5	22.5	0.895363	289	15.7	30.72
2017	7	21	61.5	22.5	1.52823	155	14.48	15.4
2017	7	24	61.5	22.5	3.46432	247	11.18	35.12
2017	7	26	61.5	22.5	1.13729	165	13.4	18.79
2017	7	27	61.5	22.5	4.3124	78	11.67	11.43
2017	7	29	61.5	22.5	3.54925	127	13.62	17.01
2017	7	30	61.5	22.5	3.13411	110	14	12.47
2017	8	2	61.5	22.5	3.08532	554	17.1	46.33
2017	8	6	61.5	22.5	1.55561	345	17.63	27.86
2017	8	7	61.5	22.5	1.22681	160	10.83	22.15
2017	8	10	61.5	22.5	3.6448	256	14.6	28.61
2017	8	20	61.5	22.5	1.23545	154	16.87	15.89
2017	8	21	61.5	22.5	1.44717	479	19.43	44.64
2017	8	23	61.5	22.5	0.653269	254	15.48	26.29
2017	8	25	61.5	22.5	0.954758	188	15.41	21.19
2017	8	26	61.5	22.5	0.438575	212	17.01	20.03
2017	8	27	61.5	22.5	0.425973	206	16.78	20.01
2018	7	5	61.5	22.5	6.15113	247	14.14	29.95
2018	7	7	61.5	22.5	3.53504	183	13.58	20.37
2018	7	11	61.5	22.5	3.75017	116	12.81	16.16
2018	7	13	61.5	22.5	6.91116	275	17.11	25.59
2018	7	14	61.5	22.5	6.60146	73	10.97	10.49
2018	7	16	61.5	22.5	7.25164	98	10.74	15.08
2018	7	21	61.5	22.5	6.69253	444	19.47	34.26
2018	7	23	61.5	22.5	4.58139	65	11.12	11.54
2018	7	27	61.5	22.5	6.82115	364	13.83	43.41
2018	7	28	61.5	22.5	5.44043	96	15.59	10.37
2018	8	1	61.5	22.5	8.17877	136	16.66	13.78
2018	8	6	61.5	22.5	0.515685	320	17.63	28.56
2018	8	9	61.5	22.5	4.67662	137	11.55	17.11
2018	8	10	61.5	22.5	5.49876	63	11.66	9.31
2018	8	13	61.5	22.5	0.674785	247	17.97	22.57
2018	8	14	61.5	22.5	1.35636	108	10.38	16.22
2018	8	19	61.5	22.5	0.916047	120	17.41	11.99
2018	8	24	61.5	22.5	3.84852	164	15.89	17.89
2018	8	28	61.5	22.5	1.4871	133	11.4	18.21
2018	8	30	61.5	22.5	3.41349	64	10.05	11.51
2012	7	5	62.5	22.5	3.21859	116	9.83	18.14
2012	7	7	62.5	22.5	8.18124	149	11.72	19.46
2012	7	8	62.5	22.5	8.19221	109	13.71	13.32
2012	7	10	62.5	22.5	4.71435	192	11.27	26.38
2012	7	14	62.5	22.5	1.45183	101	16.77	10.11
2012	7	24	62.5	22.5	3.44664	128	16.42	13.91
2012	8	28	62.5	22.5	1.48282	222	14.23	24.31
2013	7	3	62.5	22.5	1.57328	181	14	18.71
2013	7	5	62.5	22.5	5.04859	163	12.04	20.48
2013	7	16	62.5	22.5	0.327692	152	13.81	18.55
2013	7	19	62.5	22.5	0.578053	150	15.55	14.71
2013	7	21	62.5	22.5	0.859866	106	12.64	12.72
2013	7	22	62.5	22.5	1.08429	201	13.02	24.16
2013	7	27	62.5	22.5	3.68625	94	10.92	14.97
2013	8	2	62.5	22.5	3.05815	225	12.43	30.54
2014	7	3	62.5	22.5	3.38903	91	15.59	10.58
2014	7	9	62.5	22.5	5.60025	256	13.56	30.33
2014	7	13	62.5	22.5	7.23811	145	13.79	17.85
2014	7	20	62.5	22.5	5.28386	518	19.35	39.87
2014	7	22	62.5	22.5	3.46892	101	12.36	13.68
2014	7	27	62.5	22.5	4.3629	81	18.69	7.55
2014	7	28	62.5	22.5	6.62256	205	18.05	18.72
2014	7	29	62.5	22.5	5.8364	297	18.98	22.4
2014	8	1	62.5	22.5	3.41357	237	15.81	25.36
2014	8	2	62.5	22.5	3.83892	102	12.31	12.4
2014	8	4	62.5	22.5	7.96078	109	10.51	18
2014	8	7	62.5	22.5	8.06523	145	17.09	11.31
2014	8	8	62.5	22.5	4.09765	225	18.57	21.99
2014	8	9	62.5	22.5	4.80151	269	17.24	29.27
2015	7	4	62.5	22.5	3.62572	108	12.11	14.32
2015	7	5	62.5	22.5	1.59484	77	12.44	10.12
2015	7	7	62.5	22.5	3.07938	155	16.67	14.39
2015	7	12	62.5	22.5	1.09735	184	13.48	20.28
2015	7	14	62.5	22.5	3.19438	97	15.17	10.8
2015	7	16	62.5	22.5	3.56307	107	17.27	10.1
2015	7	24	62.5	22.5	1.3938	448	19.14	37.63
2015	7	27	62.5	22.5	0.949525	316	19.62	25.25
2015	7	28	62.5	22.5	1.05106	114	14.84	12.34
2015	8	4	62.5	22.5	1.56917	158	17.49	19.54
2015	8	9	62.5	22.5	1.5248	123	14.04	16.17
2015	8	25	62.5	22.5	5.84523	106	11.1	16.69
2016	8	15	62.5	22.5	0.958881	411	14.01	46.48
2016	8	17	62.5	22.5	1.36109	195	17.29	18.37
2016	8	20	62.5	22.5	4.08034	112	12.1	14.34
2016	8	24	62.5	22.5	1.31919	81	16.13	6.89
2016	8	27	62.5	22.5	0.72816	383	17.37	35.3
2017	7	5	62.5	22.5	0.52001	269	15.06	28.1
2017	7	6	62.5	22.5	0.494215	291	13.55	31.98
2017	7	7	62.5	22.5	1.4418	100	9.67	15.86
2017	7	10	62.5	22.5	3.14406	91	15.35	10.4
2017	7	14	62.5	22.5	0.503405	223	20.16	17.86
2017	7	18	62.5	22.5	0.910387	120	20.38	10.49
2017	7	19	62.5	22.5	0.767004	350	14.97	37.84
2017	7	21	62.5	22.5	1.52823	151	17.63	13.59
2017	7	24	62.5	22.5	3.46432	186	9.12	33.83
2017	7	26	62.5	22.5	1.13729	220	13.69	24.26
2017	7	27	62.5	22.5	4.3124	107	9.12	17.08
2017	7	29	62.5	22.5	3.54925	83	17.26	9.65
2017	7	30	62.5	22.5	3.13411	100	15.22	9.8
2017	8	2	62.5	22.5	3.08532	213	14.09	20.74
2017	8	6	62.5	22.5	1.55561	295	16.08	25.85
2017	8	7	62.5	22.5	1.22681	137	9.92	21.26
2017	8	10	62.5	22.5	3.6448	238	14.44	25.58
2017	8	17	62.5	22.5	4.15158	70	17.59	6.61
2017	8	20	62.5	22.5	1.23545	82	16.28	8.79
2017	8	21	62.5	22.5	1.44717	278	18.35	23.13
2017	8	23	62.5	22.5	0.653269	246	14.55	27.12
2017	8	25	62.5	22.5	0.954758	133	14.82	14.25
2017	8	26	62.5	22.5	0.438575	132	17.04	12.73
2017	8	27	62.5	22.5	0.425973	214	18.79	18.44
2018	7	3	62.5	22.5	3.75263	206	10.57	32.38
2018	7	7	62.5	22.5	3.53504	105	12.24	14.16
2018	7	13	62.5	22.5	6.91116	447	16.64	40.82
2018	7	16	62.5	22.5	7.25164	222	13.24	29.68
2018	7	26	62.5	22.5	7.43511	94	11.32	12.79
2018	7	27	62.5	22.5	6.82115	84	18.68	7.23
2018	8	3	62.5	22.5	5.93342	156	23.19	10.25
2018	8	6	62.5	22.5	0.515685	180	19.21	14.51
2018	8	7	62.5	22.5	1.05649	66	17.2	7.16
2018	8	13	62.5	22.5	0.674785	185	15.1	19.24
2018	8	14	62.5	22.5	1.35636	119	11.71	16.48
2018	8	19	62.5	22.5	0.916047	136	16.18	13.78
2018	8	24	62.5	22.5	3.84852	61	13.66	7.82
2018	8	27	62.5	22.5	0.823307	238	18.1	21.68
2012	7	7	63.5	22.5	8.18124	79	11.53	10.45
2012	7	14	63.5	22.5	1.45183	125	18.75	10.73
2012	7	19	63.5	22.5	3.10194	119	11.66	16.62
2012	7	24	63.5	22.5	3.44664	199	15.74	18.4
2012	8	28	63.5	22.5	1.48282	108	11.96	14.13
2013	7	5	63.5	22.5	5.04859	102	10.46	14.99
2013	7	9	63.5	22.5	1.42104	119	12.7	13.6
2013	7	12	63.5	22.5	1.38206	200	11.35	32.65
2013	7	22	63.5	22.5	1.08429	121	11.32	16.56
2013	8	2	63.5	22.5	3.05815	195	11.29	26.34
2013	8	3	63.5	22.5	3.76277	65	8.58	11.5
2013	8	4	63.5	22.5	3.49402	79	12.91	9.94
2014	7	3	63.5	22.5	3.38903	117	15.33	12.25
2014	7	9	63.5	22.5	5.60025	92	18.58	9.45
2014	7	13	63.5	22.5	7.23811	81	11.53	10.64
2014	7	14	63.5	22.5	6.35871	153	13.55	17.65
2014	7	16	63.5	22.5	3.50453	153	16.32	14.49
2014	7	27	63.5	22.5	4.3629	84	17.21	8.54
2014	7	29	63.5	22.5	5.8364	151	20.89	10.89
2014	8	1	63.5	22.5	3.41357	85	11.42	11.05
2014	8	7	63.5	22.5	8.06523	83	16.42	7.82
2014	8	8	63.5	22.5	4.09765	87	14.32	10.51
2014	8	10	63.5	22.5	3.25555	196	14.88	20.44
2015	7	4	63.5	22.5	3.62572	327	12.85	39.38
2015	7	12	63.5	22.5	1.09735	109	10.79	14.18
2015	7	16	63.5	22.5	3.56307	65	16.49	6.12
2015	7	19	63.5	22.5	1.04632	61	16.84	5.86
2015	7	21	63.5	22.5	1.47402	65	12.31	7.81
2015	7	24	63.5	22.5	1.3938	205	18.42	16.79
2015	7	27	63.5	22.5	0.949525	213	19.64	17
2015	7	28	63.5	22.5	1.05106	107	13.13	12.74
2015	8	8	63.5	22.5	5.3679	196	11.94	25.02
2015	8	26	63.5	22.5	7.09501	381	11.83	47.53
2016	8	13	63.5	22.5	0.916544	395	18.72	34.55
2016	8	15	63.5	22.5	0.958881	197	14.2	20.99
2016	8	17	63.5	22.5	1.36109	139	13.99	15.98
2016	8	25	63.5	22.5	3.56154	160	12.29	20.33
2017	7	5	63.5	22.5	0.52001	247	17.2	22.68
2017	7	6	63.5	22.5	0.494215	103	9.97	15.47
2017	7	7	63.5	22.5	1.4418	115	10.4	17.33
2017	7	14	63.5	22.5	0.503405	228	21.46	17.7
2017	7	18	63.5	22.5	0.910387	70	14.78	6.71
2017	7	19	63.5	22.5	0.767004	413	16.68	40.69
2017	7	20	63.5	22.5	0.895363	140	17.93	13.47
2017	7	21	63.5	22.5	1.52823	315	15.9	25.25
2017	7	24	63.5	22.5	3.46432	133	9.88	22.83
2017	7	26	63.5	22.5	1.13729	119	9.32	19.12
2017	7	27	63.5	22.5	4.3124	117	9.75	17.47
2017	7	28	63.5	22.5	6.63869	347	13.6	39.4
2017	7	30	63.5	22.5	3.13411	110	14.32	11.67
2017	8	6	63.5	22.5	1.55561	174	10.53	26.82
2017	8	7	63.5	22.5	1.22681	94	10.21	14.33
2017	8	10	63.5	22.5	3.6448	147	12.02	18.49
2017	8	14	63.5	22.5	0.672183	66	14.07	6.86
2017	8	21	63.5	22.5	1.44717	99	12.46	11.47
2017	8	23	63.5	22.5	0.653269	280	14	31.37
2017	8	25	63.5	22.5	0.954758	212	17.82	18.33
2017	8	26	63.5	22.5	0.438575	156	18.56	13.55
2017	8	27	63.5	22.5	0.425973	184	16.88	17.64
2018	7	3	63.5	22.5	3.75263	101	10.84	13.77
2018	7	7	63.5	22.5	3.53504	97	9.23	15.03
2018	7	18	63.5	22.5	6.09004	86	16.84	8.31
2018	7	21	63.5	22.5	6.69253	293	18.31	26.27
2018	7	22	63.5	22.5	6.65952	123	13.55	13.98
2018	7	26	63.5	22.5	7.43511	79	10.29	11.06
2018	8	11	63.5	22.5	1.22854	77	13.67	8.6
2018	8	13	63.5	22.5	0.674785	83	14.44	9.27
2018	8	14	63.5	22.5	1.35636	64	9.39	9.69
2018	8	24	63.5	22.5	3.84852	65	11.57	10.2
2018	8	27	63.5	22.5	0.823307	211	20.97	17.63
2012	7	5	60.5	23.5	3.21859	61	9.75	9.72
2012	7	10	60.5	23.5	4.71435	91	10.05	15.26
2012	7	22	60.5	23.5	0.875789	138	10.76	21.51
2012	7	24	60.5	23.5	3.44664	128	11.43	17.17
2012	8	24	60.5	23.5	1.18844	117	11.63	13.17
2012	8	26	60.5	23.5	3.1495	192	16.73	19.18
2012	8	28	60.5	23.5	1.48282	132	10.54	18.59
2012	8	29	60.5	23.5	1.07961	72	12.89	8.75
2013	7	2	60.5	23.5	0.5287	70	10.08	11.86
2013	7	3	60.5	23.5	1.57328	121	14.39	12.06
2013	7	5	60.5	23.5	5.04859	77	13.31	9.86
2013	7	8	60.5	23.5	0.922213	90	13.32	10.57
2013	7	14	60.5	23.5	4.10266	170	19.81	15.4
2013	7	19	60.5	23.5	0.578053	229	16.81	20.59
2013	7	20	60.5	23.5	0.816521	208	11.7	27.19
2013	7	21	60.5	23.5	0.859866	135	12.13	16.7
2013	7	24	60.5	23.5	3.58519	79	7.73	16.04
2013	7	27	60.5	23.5	3.68625	97	11.93	13.59
2013	7	28	60.5	23.5	4.4705	188	17.49	19.26
2013	8	2	60.5	23.5	3.05815	160	11.74	21.07
2014	7	2	60.5	23.5	1.34412	229	12.82	26.83
2014	7	3	60.5	23.5	3.38903	102	12.34	9.63
2014	7	5	60.5	23.5	1.52328	139	9.03	26.82
2014	7	7	60.5	23.5	4.4016	136	13.84	15.77
2014	7	9	60.5	23.5	5.60025	128	10.63	19.37
2014	7	14	60.5	23.5	6.35871	91	10.93	13.17
2014	7	16	60.5	23.5	3.50453	201	13.78	22.03
2014	7	19	60.5	23.5	4.9134	80	12.7	10.18
2014	7	21	60.5	23.5	3.54137	88	13.64	11.21
2014	7	22	60.5	23.5	3.46892	80	12.85	9.62
2014	7	23	60.5	23.5	4.64365	98	8.72	17.8
2014	7	25	60.5	23.5	7.32755	158	20.18	16.25
2014	7	28	60.5	23.5	6.62256	105	12.96	11.92
2014	7	29	60.5	23.5	5.8364	385	18.3	29.36
2014	8	1	60.5	23.5	3.41357	145	9.61	23.18
2014	8	2	60.5	23.5	3.83892	118	15.99	12.96
2014	8	7	60.5	23.5	8.06523	171	23.04	13.05
2014	8	8	60.5	23.5	4.09765	107	12.95	15.27
2014	8	10	60.5	23.5	3.25555	138	13.84	14.52
2014	8	12	60.5	23.5	1.31623	227	15.6	22.67
2014	8	13	60.5	23.5	1.07241	420	15.52	42.52
2014	8	15	60.5	23.5	1.3536	276	15.62	29.42
2015	7	5	60.5	23.5	1.59484	86	13.49	11.56
2015	7	7	60.5	23.5	3.07938	295	16.36	28.61
2015	7	10	60.5	23.5	0.85119	262	14.52	28.35
2015	7	12	60.5	23.5	1.09735	215	16.88	19.62
2015	7	19	60.5	23.5	1.04632	284	17.29	25.99
2015	7	21	60.5	23.5	1.47402	203	19.65	17.8
2015	7	24	60.5	23.5	1.3938	217	15.86	21.31
2015	7	27	60.5	23.5	0.949525	249	17.94	22.48
2015	7	28	60.5	23.5	1.05106	121	14.61	13.9
2015	8	4	60.5	23.5	1.56917	106	9.93	17.05
2015	8	6	60.5	23.5	5.61628	79	17.19	7.04
2015	8	29	60.5	23.5	0.775888	199	17.24	21.98
2016	8	13	60.5	23.5	0.916544	370	20.54	27.24
2016	8	15	60.5	23.5	0.958881	127	17.51	12.33
2016	8	17	60.5	23.5	1.36109	263	16.92	24.12
2016	8	20	60.5	23.5	4.08034	94	13.25	12.14
2016	8	27	60.5	23.5	0.72816	82	14.03	11.27
2017	7	5	60.5	23.5	0.52001	165	11.63	22.34
2017	7	6	60.5	23.5	0.494215	164	14.02	19.07
2017	7	7	60.5	23.5	1.4418	72	9.57	12.6
2017	7	10	60.5	23.5	3.14406	84	20.22	7.03
2017	7	14	60.5	23.5	0.503405	63	12.3	8.22
2017	7	18	60.5	23.5	0.910387	184	18.19	18.12
2017	7	20	60.5	23.5	0.895363	160	13.6	19.37
2017	7	21	60.5	23.5	1.52823	89	11.76	10.78
2017	7	24	60.5	23.5	3.46432	266	10.56	41.5
2017	7	25	60.5	23.5	1.19098	202	18.15	17.91
2017	7	26	60.5	23.5	1.13729	137	15.36	13.66
2017	7	28	60.5	23.5	6.63869	265	16.2	28.08
2017	7	30	60.5	23.5	3.13411	134	13.3	16.15
2017	8	2	60.5	23.5	3.08532	144	17.8	12.62
2017	8	7	60.5	23.5	1.22681	198	15.62	19.72
2017	8	10	60.5	23.5	3.6448	167	13.62	23.28
2017	8	14	60.5	23.5	0.672183	256	11.87	36.47
2017	8	26	60.5	23.5	0.438575	253	19.65	21.16
2017	8	27	60.5	23.5	0.425973	178	13.15	21.1
2018	7	2	60.5	23.5	1.17672	279	11.86	37
2018	7	5	60.5	23.5	6.15113	61	11.12	8.35
2018	7	7	60.5	23.5	3.53504	260	12.6	32.54
2018	7	11	60.5	23.5	3.75017	137	10.52	20.7
2018	7	14	60.5	23.5	6.60146	165	17.86	16.69
2018	7	16	60.5	23.5	7.25164	123	13.36	14.25
2018	7	21	60.5	23.5	6.69253	193	19.54	17
2018	7	22	60.5	23.5	6.65952	161	16.08	15.5
2018	7	23	60.5	23.5	4.58139	99	13.56	14.02
2018	7	27	60.5	23.5	6.82115	143	14.75	15.86
2018	7	28	60.5	23.5	5.44043	80	16.69	8.29
2018	8	1	60.5	23.5	8.17877	94	21.62	7.48
2018	8	2	60.5	23.5	6.05203	249	19.92	21.26
2018	8	6	60.5	23.5	0.515685	89	13.09	10.78
2018	8	7	60.5	23.5	1.05649	76	12.25	10.7
2018	8	10	60.5	23.5	5.49876	72	14.35	9.73
2018	8	13	60.5	23.5	0.674785	314	17.33	30.3
2018	8	19	60.5	23.5	0.916047	237	16.19	26.24
2018	8	22	60.5	23.5	0.723276	101	12.13	13.49
2018	8	24	60.5	23.5	3.84852	120	13.54	16.2
2018	8	30	60.5	23.5	3.41349	121	10.52	18.53
2012	7	5	61.5	23.5	3.21859	98	11.44	15.46
2012	7	8	61.5	23.5	8.19221	129	11.18	18.23
2012	7	10	61.5	23.5	4.71435	171	10.15	27.1
2012	7	14	61.5	23.5	1.45183	191	15.65	17.93
2012	7	19	61.5	23.5	3.10194	286	14.17	34.76
2012	7	22	61.5	23.5	0.875789	68	9.92	10.32
2012	7	24	61.5	23.5	3.44664	122	14.38	14.64
2012	8	28	61.5	23.5	1.48282	255	14.44	27.85
2012	8	29	61.5	23.5	1.07961	71	11.71	9.14
2013	7	2	61.5	23.5	0.5287	190	11.13	26.42
2013	7	3	61.5	23.5	1.57328	202	15.75	18.75
2013	7	5	61.5	23.5	5.04859	114	11.91	14.37
2013	7	16	61.5	23.5	0.327692	101	14.17	11.55
2013	7	19	61.5	23.5	0.578053	153	15.11	15.5
2013	7	20	61.5	23.5	0.816521	200	12.59	23.83
2013	7	21	61.5	23.5	0.859866	150	11.94	19.16
2013	7	24	61.5	23.5	3.58519	67	8.18	13.21
2013	7	27	61.5	23.5	3.68625	111	11.06	15.94
2013	7	28	61.5	23.5	4.4705	241	15.03	25.28
2013	8	2	61.5	23.5	3.05815	136	11.4	18.49
2014	7	2	61.5	23.5	1.34412	437	15.95	43.9
2014	7	3	61.5	23.5	3.38903	220	18.97	18.95
2014	7	9	61.5	23.5	5.60025	102	9.94	15.82
2014	7	14	61.5	23.5	6.35871	313	16.09	29.64
2014	7	20	61.5	23.5	5.28386	279	18.25	21.91
2014	7	25	61.5	23.5	7.32755	153	23.59	10.52
2014	7	26	61.5	23.5	8.87509	86	12.03	9.45
2014	8	1	61.5	23.5	3.41357	242	13.46	28.77
2014	8	2	61.5	23.5	3.83892	123	14.39	15.55
2014	8	8	61.5	23.5	4.09765	156	15.19	19.11
2014	8	10	61.5	23.5	3.25555	267	14.38	27.12
2014	8	12	61.5	23.5	1.31623	224	17.03	22.4
2014	8	15	61.5	23.5	1.3536	300	14.42	27.26
2015	7	5	61.5	23.5	1.59484	111	12.29	14.65
2015	7	8	61.5	23.5	3.70089	277	17.64	24.18
2015	7	10	61.5	23.5	0.85119	132	12.77	17.51
2015	7	12	61.5	23.5	1.09735	217	14.85	22.72
2015	7	14	61.5	23.5	3.19438	148	14.27	16.29
2015	7	16	61.5	23.5	3.56307	100	16.55	9.55
2015	7	19	61.5	23.5	1.04632	219	18.34	18.58
2015	7	21	61.5	23.5	1.47402	162	19.29	14.48
2015	7	24	61.5	23.5	1.3938	311	20.23	25.58
2015	7	27	61.5	23.5	0.949525	227	15.35	23.44
2015	8	4	61.5	23.5	1.56917	123	10.7	19.04
2015	8	6	61.5	23.5	5.61628	99	11.79	15.46
2015	8	13	61.5	23.5	0.758864	101	19.93	11.44
2015	8	25	61.5	23.5	5.84523	61	10.94	9.64
2015	8	29	61.5	23.5	0.775888	118	20.73	10.71
2016	8	15	61.5	23.5	0.958881	200	14.37	20.96
2016	8	17	61.5	23.5	1.36109	186	13.86	20.32
2016	8	20	61.5	23.5	4.08034	85	13.53	10.72
2016	8	23	61.5	23.5	3.84601	83	10.16	13.08
2016	8	25	61.5	23.5	3.56154	156	10.36	23.69
2016	8	27	61.5	23.5	0.72816	109	13.05	15.17
2017	7	5	61.5	23.5	0.52001	177	12.72	21.42
2017	7	6	61.5	23.5	0.494215	196	13.26	23.65
2017	7	7	61.5	23.5	1.4418	157	11.43	22.11
2017	7	10	61.5	23.5	3.14406	96	17.57	8.68
2017	7	14	61.5	23.5	0.503405	146	14.92	14.63
2017	7	18	61.5	23.5	0.910387	347	18.33	35.11
2017	7	19	61.5	23.5	0.767004	266	13.81	30.4
2017	7	20	61.5	23.5	0.895363	180	11.7	23.89
2017	7	21	61.5	23.5	1.52823	83	13.85	8.7
2017	7	24	61.5	23.5	3.46432	305	11.84	40.94
2017	7	26	61.5	23.5	1.13729	150	14.84	15.51
2017	7	27	61.5	23.5	4.3124	118	12.89	14.49
2017	7	28	61.5	23.5	6.63869	108	10.94	16.09
2017	7	30	61.5	23.5	3.13411	78	12.43	9.85
2017	8	2	61.5	23.5	3.08532	212	15.2	21.64
2017	8	6	61.5	23.5	1.55561	424	19.66	34.45
2017	8	7	61.5	23.5	1.22681	228	13.79	25.91
2017	8	10	61.5	23.5	3.6448	307	14.85	33.74
2017	8	14	61.5	23.5	0.672183	224	14.74	27.79
2017	8	17	61.5	23.5	4.15158	70	11.47	9.57
2017	8	20	61.5	23.5	1.23545	116	14.97	13.79
2017	8	23	61.5	23.5	0.653269	292	17.53	26.95
2017	8	24	61.5	23.5	1.16069	86	10.3	12.7
2017	8	26	61.5	23.5	0.438575	228	18.55	19.19
2017	8	27	61.5	23.5	0.425973	219	17.77	20.04
2018	7	2	61.5	23.5	1.17672	209	12.7	28.43
2018	7	7	61.5	23.5	3.53504	86	10.05	12.67
2018	7	11	61.5	23.5	3.75017	94	12.28	12.27
2018	7	13	61.5	23.5	6.91116	208	15.64	23.4
2018	7	16	61.5	23.5	7.25164	194	12.45	25.73
2018	7	21	61.5	23.5	6.69253	205	19.2	17.55
2018	7	22	61.5	23.5	6.65952	122	15.98	13.57
2018	7	27	61.5	23.5	6.82115	271	14.79	31.19
2018	8	1	61.5	23.5	8.17877	137	18.92	14.15
2018	8	2	61.5	23.5	6.05203	148	23.03	12.66
2018	8	6	61.5	23.5	0.515685	216	15.57	21.68
2018	8	7	61.5	23.5	1.05649	165	16.46	17.84
2018	8	13	61.5	23.5	0.674785	186	15.06	19.01
2018	8	14	61.5	23.5	1.35636	130	10.43	19.21
2018	8	19	61.5	23.5	0.916047	118	17.47	12.71
2018	8	22	61.5	23.5	0.723276	64	11.1	10.13
2018	8	24	61.5	23.5	3.84852	81	11.51	12.39
2018	8	28	61.5	23.5	1.4871	117	11.25	16.9
2018	8	30	61.5	23.5	3.41349	155	8.57	28.3
2012	7	5	62.5	23.5	3.21859	77	10	13.58
2012	7	7	62.5	23.5	8.18124	226	13.45	24.48
2012	7	8	62.5	23.5	8.19221	166	14.06	18.29
2012	7	10	62.5	23.5	4.71435	246	10.64	37.02
2012	7	14	62.5	23.5	1.45183	305	17.41	26.79
2012	7	24	62.5	23.5	3.44664	123	14.91	13.74
2012	8	28	62.5	23.5	1.48282	243	14.11	26.71
2013	7	3	62.5	23.5	1.57328	172	13.48	17.32
2013	7	5	62.5	23.5	5.04859	151	11.26	20.88
2013	7	16	62.5	23.5	0.327692	211	15.49	21.9
2013	7	19	62.5	23.5	0.578053	281	17.69	23.73
2013	7	20	62.5	23.5	0.816521	167	15.35	17.7
2013	7	21	62.5	23.5	0.859866	96	11.15	13.93
2013	7	27	62.5	23.5	3.68625	87	12.32	13.53
2013	7	28	62.5	23.5	4.4705	337	21.04	26.59
2013	8	2	62.5	23.5	3.05815	185	11.54	24.94
2014	7	3	62.5	23.5	3.38903	107	18.48	10.59
2014	7	5	62.5	23.5	1.52328	88	9.95	14.13
2014	7	9	62.5	23.5	5.60025	125	11.11	17.68
2014	7	13	62.5	23.5	7.23811	193	12.06	23.39
2014	7	21	62.5	23.5	3.54137	63	8.35	11.97
2014	7	26	62.5	23.5	8.87509	67	12.17	9.09
2014	7	28	62.5	23.5	6.62256	314	16.66	33.3
2014	8	1	62.5	23.5	3.41357	289	14.23	31.3
2014	8	2	62.5	23.5	3.83892	171	12.92	22.68
2014	8	7	62.5	23.5	8.06523	222	19.14	17.98
2014	8	8	62.5	23.5	4.09765	76	17.39	8.1
2014	8	9	62.5	23.5	4.80151	370	18.86	34.06
2014	8	10	62.5	23.5	3.25555	175	14.84	18.08
2014	8	11	62.5	23.5	4.46396	61	17.8	5.81
2014	8	12	62.5	23.5	1.31623	90	19.1	7.79
2014	8	15	62.5	23.5	1.3536	261	16.62	27.41
2015	7	4	62.5	23.5	3.62572	103	13.37	12.35
2015	7	5	62.5	23.5	1.59484	106	11.29	14.87
2015	7	7	62.5	23.5	3.07938	269	14.03	33.48
2015	7	12	62.5	23.5	1.09735	209	13.98	22.66
2015	7	14	62.5	23.5	3.19438	121	14.89	14.51
2015	7	16	62.5	23.5	3.56307	104	18.62	8.5
2015	7	24	62.5	23.5	1.3938	375	20.5	29.34
2015	7	27	62.5	23.5	0.949525	216	16.86	20.01
2015	7	28	62.5	23.5	1.05106	108	13.6	12.86
2015	8	4	62.5	23.5	1.56917	79	14.19	9.13
2015	8	9	62.5	23.5	1.5248	69	11.38	9.46
2015	8	13	62.5	23.5	0.758864	70	18.28	8
2015	8	25	62.5	23.5	5.84523	128	10.14	24.37
2015	8	30	62.5	23.5	1.41385	337	18.39	39.39
2016	8	15	62.5	23.5	0.958881	359	15.16	36.37
2016	8	17	62.5	23.5	1.36109	134	14.79	14.58
2016	8	25	62.5	23.5	3.56154	115	12.58	15.53
2016	8	27	62.5	23.5	0.72816	380	15.89	39.33
2017	7	5	62.5	23.5	0.52001	262	16.03	26.2
2017	7	6	62.5	23.5	0.494215	319	13.69	35.78
2017	7	7	62.5	23.5	1.4418	115	10.75	18.32
2017	7	14	62.5	23.5	0.503405	240	21.09	18.08
2017	7	19	62.5	23.5	0.767004	309	16.15	29.83
2017	7	20	62.5	23.5	0.895363	273	15.12	28.67
2017	7	21	62.5	23.5	1.52823	330	19.3	25.11
2017	7	24	62.5	23.5	3.46432	183	9.24	31.98
2017	7	26	62.5	23.5	1.13729	205	14.31	22.5
2017	7	27	62.5	23.5	4.3124	157	10.79	21.62
2017	7	30	62.5	23.5	3.13411	89	13.48	10.14
2017	8	6	62.5	23.5	1.55561	260	18.49	20.82
2017	8	7	62.5	23.5	1.22681	142	10.72	20.27
2017	8	10	62.5	23.5	3.6448	175	14.47	19.66
2017	8	17	62.5	23.5	4.15158	62	14.64	6.72
2017	8	20	62.5	23.5	1.23545	132	12.61	17.5
2017	8	23	62.5	23.5	0.653269	284	15.59	29.65
2017	8	24	62.5	23.5	1.16069	130	11.75	16.68
2017	8	25	62.5	23.5	0.954758	184	15.39	19.26
2017	8	26	62.5	23.5	0.438575	152	18.16	13.45
2017	8	27	62.5	23.5	0.425973	230	19.35	19.69
2018	7	2	62.5	23.5	1.17672	127	9.7	19.9
2018	7	3	62.5	23.5	3.75263	215	9.68	35.75
2018	7	7	62.5	23.5	3.53504	93	10	14.25
2018	7	16	62.5	23.5	7.25164	111	14.39	12.25
2018	7	21	62.5	23.5	6.69253	307	18.14	24.98
2018	7	22	62.5	23.5	6.65952	91	14.59	10.06
2018	7	23	62.5	23.5	4.58139	73	10.88	12.34
2018	7	27	62.5	23.5	6.82115	418	15.42	46.7
2018	8	1	62.5	23.5	8.17877	121	22.92	9.08
2018	8	6	62.5	23.5	0.515685	229	17.99	19.55
2018	8	7	62.5	23.5	1.05649	131	14.73	14.3
2018	8	13	62.5	23.5	0.674785	215	14.76	22.75
2018	8	14	62.5	23.5	1.35636	168	12.06	22.68
2018	8	19	62.5	23.5	0.916047	182	15.3	19.48
2018	8	24	62.5	23.5	3.84852	92	13.35	12.05
2018	8	27	62.5	23.5	0.823307	448	19.2	35.13
2018	8	30	62.5	23.5	3.41349	99	8.65	18.15
2012	7	5	63.5	23.5	3.21859	62	8.57	12.02
2012	7	14	63.5	23.5	1.45183	266	17.3	25.23
2012	7	24	63.5	23.5	3.44664	227	15.35	22.72
2012	8	28	63.5	23.5	1.48282	69	12.66	9.23
2013	7	3	63.5	23.5	1.57328	315	15.81	30.94
2013	7	5	63.5	23.5	5.04859	165	9.35	26.93
2013	7	9	63.5	23.5	1.42104	92	11.46	13.14
2013	7	19	63.5	23.5	0.578053	172	14.06	18.75
2013	7	20	63.5	23.5	0.816521	125	16.71	12.46
2013	7	21	63.5	23.5	0.859866	87	11.95	11.19
2013	7	27	63.5	23.5	3.68625	68	13.55	7.46
2013	7	28	63.5	23.5	4.4705	157	19.35	14.52
2013	8	2	63.5	23.5	3.05815	275	11.97	35.59
2014	7	3	63.5	23.5	3.38903	131	14.42	14.67
2014	7	5	63.5	23.5	1.52328	69	13.96	9.65
2014	7	9	63.5	23.5	5.60025	99	13.12	12.24
2014	7	13	63.5	23.5	7.23811	78	11.85	10.47
2014	7	14	63.5	23.5	6.35871	91	13.46	10.64
2014	7	21	63.5	23.5	3.54137	109	10.44	17.52
2014	7	27	63.5	23.5	4.3629	146	22.05	11.6
2014	7	29	63.5	23.5	5.8364	272	21.8	19.15
2014	8	1	63.5	23.5	3.41357	260	12.99	27.96
2014	8	8	63.5	23.5	4.09765	175	15.11	20.54
2014	8	12	63.5	23.5	1.31623	217	17.35	23.65
2015	7	4	63.5	23.5	3.62572	189	11.87	24.59
2015	7	12	63.5	23.5	1.09735	104	12.22	12.94
2015	7	16	63.5	23.5	3.56307	105	16.74	10.39
2015	7	21	63.5	23.5	1.47402	114	16.84	11.43
2015	7	24	63.5	23.5	1.3938	267	19.03	21.59
2015	7	27	63.5	23.5	0.949525	191	20	14.5
2015	7	28	63.5	23.5	1.05106	126	12.54	15.16
2015	8	4	63.5	23.5	1.56917	80	13.63	9.05
2015	8	6	63.5	23.5	5.61628	275	10.11	47.55
2015	8	8	63.5	23.5	5.3679	127	11.27	17.32
2015	8	25	63.5	23.5	5.84523	94	11.8	17.66
2015	8	26	63.5	23.5	7.09501	226	12.13	27.17
2015	8	30	63.5	23.5	1.41385	466	22.95	29.65
2016	8	15	63.5	23.5	0.958881	178	15.27	17.38
2016	8	17	63.5	23.5	1.36109	127	16.75	11.65
2016	8	20	63.5	23.5	4.08034	93	12.36	12.92
2016	8	23	63.5	23.5	3.84601	67	12.67	7.73
2016	8	25	63.5	23.5	3.56154	267	12.43	33.4
2016	8	26	63.5	23.5	1.43725	76	19.82	6.69
2016	8	27	63.5	23.5	0.72816	456	18.16	40.03
2017	7	5	63.5	23.5	0.52001	256	16.64	24.08
2017	7	6	63.5	23.5	0.494215	241	10.7	35.79
2017	7	7	63.5	23.5	1.4418	128	11.59	18.77
2017	7	14	63.5	23.5	0.503405	230	18.39	20.6
2017	7	18	63.5	23.5	0.910387	86	17.59	8.73
2017	7	19	63.5	23.5	0.767004	278	16.08	27.11
2017	7	20	63.5	23.5	0.895363	286	17.74	24.55
2017	7	26	63.5	23.5	1.13729	131	9.61	21.05
2017	7	27	63.5	23.5	4.3124	90	10.36	13.07
2017	7	28	63.5	23.5	6.63869	248	12.98	29.02
2017	7	30	63.5	23.5	3.13411	246	13.25	27.65
2017	8	6	63.5	23.5	1.55561	171	10.86	25.88
2017	8	7	63.5	23.5	1.22681	97	10.16	14.83
2017	8	10	63.5	23.5	3.6448	148	12.11	19.8
2017	8	20	63.5	23.5	1.23545	88	12.25	12.22
2017	8	21	63.5	23.5	1.44717	208	14.97	22.27
2017	8	23	63.5	23.5	0.653269	302	14.01	33.98
2017	8	24	63.5	23.5	1.16069	110	12.21	13.65
2017	8	25	63.5	23.5	0.954758	278	17.64	25.98
2017	8	27	63.5	23.5	0.425973	226	18.4	20.05
2018	7	3	63.5	23.5	3.75263	264	11.84	33.87
2018	7	5	63.5	23.5	6.15113	65	14.47	7.68
2018	7	13	63.5	23.5	6.91116	114	12.38	13.38
2018	7	21	63.5	23.5	6.69253	111	14.21	11.43
2018	7	22	63.5	23.5	6.65952	173	14.42	18.02
2018	7	26	63.5	23.5	7.43511	75	9.45	11.36
2018	7	27	63.5	23.5	6.82115	63	13.62	7.28
2018	8	3	63.5	23.5	5.93342	79	15.11	8.55
2018	8	7	63.5	23.5	1.05649	254	15.87	27.87
2018	8	9	63.5	23.5	4.67662	70	12.7	9.4
2018	8	11	63.5	23.5	1.22854	70	13.43	8.43
2018	8	13	63.5	23.5	0.674785	203	15.52	21.49
2018	8	14	63.5	23.5	1.35636	133	11.85	16.68
2018	8	24	63.5	23.5	3.84852	82	13.22	11.52
2018	8	27	63.5	23.5	0.823307	549	18.65	45.48
2012	7	8	60.5	24.5	8.19221	117	11.39	16.84
2012	7	10	60.5	24.5	4.71435	85	11.01	13.38
2012	7	14	60.5	24.5	1.45183	93	18.62	7.97
2012	7	19	60.5	24.5	3.10194	221	15.31	26.93
2012	7	22	60.5	24.5	0.875789	71	10.94	12.24
2012	7	24	60.5	24.5	3.44664	127	11.65	17.82
2012	8	26	60.5	24.5	3.1495	214	17.38	22.02
2012	8	28	60.5	24.5	1.48282	185	12.48	22.06
2012	8	29	60.5	24.5	1.07961	103	12.56	12.69
2013	7	3	60.5	24.5	1.57328	66	14.23	7.37
2013	7	5	60.5	24.5	5.04859	86	12.65	10.06
2013	7	8	60.5	24.5	0.922213	182	12.24	21.36
2013	7	14	60.5	24.5	4.10266	268	16.7	22.84
2013	7	16	60.5	24.5	0.327692	92	14.06	10.19
2013	7	19	60.5	24.5	0.578053	307	19.97	24.16
2013	7	20	60.5	24.5	0.816521	173	12.82	21.09
2013	7	21	60.5	24.5	0.859866	132	12.08	15.93
2013	7	24	60.5	24.5	3.58519	171	9.68	28.1
2013	7	28	60.5	24.5	4.4705	68	14.14	7
2013	8	2	60.5	24.5	3.05815	103	12.11	13.53
2014	7	2	60.5	24.5	1.34412	273	12.81	33.98
2014	7	3	60.5	24.5	3.38903	146	17.81	13.87
2014	7	5	60.5	24.5	1.52328	62	10.01	11.6
2014	7	7	60.5	24.5	4.4016	105	14.96	12.54
2014	7	9	60.5	24.5	5.60025	166	10.62	23.54
2014	7	14	60.5	24.5	6.35871	112	12.28	14
2014	7	16	60.5	24.5	3.50453	442	16.15	42.08
2014	7	19	60.5	24.5	4.9134	85	15.31	9.61
2014	7	21	60.5	24.5	3.54137	77	10.71	13.46
2014	7	22	60.5	24.5	3.46892	65	14.23	7.12
2014	7	25	60.5	24.5	7.32755	290	18.86	33.54
2014	7	28	60.5	24.5	6.62256	117	17.07	10.78
2014	7	29	60.5	24.5	5.8364	250	16.39	25.23
2014	8	1	60.5	24.5	3.41357	123	16.04	12.62
2014	8	2	60.5	24.5	3.83892	62	17.02	6.27
2014	8	7	60.5	24.5	8.06523	107	20.35	9.17
2014	8	8	60.5	24.5	4.09765	156	15.19	20.43
2014	8	10	60.5	24.5	3.25555	68	8.87	10.3
2014	8	12	60.5	24.5	1.31623	412	16.61	43.61
2014	8	13	60.5	24.5	1.07241	147	16.74	13.86
2014	8	15	60.5	24.5	1.3536	250	15.56	27.73
2015	7	5	60.5	24.5	1.59484	135	12.94	17.24
2015	7	7	60.5	24.5	3.07938	276	17.94	23.01
2015	7	10	60.5	24.5	0.85119	230	16.52	21.59
2015	7	12	60.5	24.5	1.09735	222	16.13	21.22
2015	7	14	60.5	24.5	3.19438	136	13.4	16.1
2015	7	19	60.5	24.5	1.04632	164	17.64	14.05
2015	7	21	60.5	24.5	1.47402	265	18.7	21.56
2015	7	24	60.5	24.5	1.3938	208	14.95	21.87
2015	7	27	60.5	24.5	0.949525	315	17.08	29.14
2015	8	4	60.5	24.5	1.56917	103	11.97	16.77
2015	8	6	60.5	24.5	5.61628	80	11.6	12.46
2015	8	13	60.5	24.5	0.758864	129	13.66	12.63
2015	8	29	60.5	24.5	0.775888	205	15.43	21.95
2016	8	15	60.5	24.5	0.958881	89	10.69	12.89
2016	8	17	60.5	24.5	1.36109	219	15.93	20.51
2016	8	20	60.5	24.5	4.08034	139	17.42	14.44
2016	8	21	60.5	24.5	3.14713	70	9.66	12.22
2016	8	24	60.5	24.5	1.31919	106	9.14	18.21
2016	8	27	60.5	24.5	0.72816	80	15.04	10.78
2017	7	5	60.5	24.5	0.52001	198	12.07	25.83
2017	7	6	60.5	24.5	0.494215	119	11.7	15
2017	7	7	60.5	24.5	1.4418	78	9.83	12.85
2017	7	10	60.5	24.5	3.14406	112	20	9.5
2017	7	18	60.5	24.5	0.910387	303	15.15	30.33
2017	7	20	60.5	24.5	0.895363	90	12.56	11.27
2017	7	21	60.5	24.5	1.52823	78	14.22	9.28
2017	7	24	60.5	24.5	3.46432	253	10.71	38.25
2017	7	26	60.5	24.5	1.13729	143	14.74	16.16
2017	7	28	60.5	24.5	6.63869	208	13.79	25.08
2017	7	30	60.5	24.5	3.13411	89	12.15	12.77
2017	8	6	60.5	24.5	1.55561	216	18.15	18.48
2017	8	7	60.5	24.5	1.22681	172	15.29	16.3
2017	8	10	60.5	24.5	3.6448	147	13.06	19.83
2017	8	14	60.5	24.5	0.672183	244	12.61	36.13
2017	8	26	60.5	24.5	0.438575	252	18.75	20.15
2017	8	27	60.5	24.5	0.425973	208	14.42	23.01
2017	8	28	60.5	24.5	1.03216	77	12.6	10.88
2018	7	2	60.5	24.5	1.17672	210	10.26	32.49
2018	7	5	60.5	24.5	6.15113	150	12.45	17.61
2018	7	7	60.5	24.5	3.53504	90	10.06	12.56
2018	7	11	60.5	24.5	3.75017	152	9.24	26.45
2018	7	14	60.5	24.5	6.60146	224	16.21	22.14
2018	7	16	60.5	24.5	7.25164	168	15.63	21.26
2018	7	21	60.5	24.5	6.69253	235	18	20.41
2018	7	22	60.5	24.5	6.65952	104	16.81	11.77
2018	7	26	60.5	24.5	7.43511	148	15	15.84
2018	7	28	60.5	24.5	5.44043	117	14.13	13.05
2018	8	1	60.5	24.5	8.17877	299	15.62	38.4
2018	8	3	60.5	24.5	5.93342	72	21.66	5.35
2018	8	6	60.5	24.5	0.515685	99	13.09	11.91
2018	8	7	60.5	24.5	1.05649	138	13.69	17.22
2018	8	13	60.5	24.5	0.674785	170	17.21	15.58
2018	8	14	60.5	24.5	1.35636	118	11.59	17.17
2018	8	19	60.5	24.5	0.916047	406	14.04	49.09
2018	8	22	60.5	24.5	0.723276	65	9.86	10.69
2018	8	28	60.5	24.5	1.4871	133	11.84	18.64
2018	8	30	60.5	24.5	3.41349	239	11.45	32.75
2012	7	5	61.5	24.5	3.21859	121	10.11	20.12
2012	7	10	61.5	24.5	4.71435	176	10.32	27.35
2012	7	14	61.5	24.5	1.45183	142	15.2	14.07
2012	7	19	61.5	24.5	3.10194	342	14.08	33.49
2012	7	24	61.5	24.5	3.44664	135	11.5	18.69
2012	8	28	61.5	24.5	1.48282	218	13.51	24.9
2013	7	2	61.5	24.5	0.5287	115	10.64	16.69
2013	7	3	61.5	24.5	1.57328	120	13.3	15.26
2013	7	5	61.5	24.5	5.04859	65	10.64	9.36
2013	7	11	61.5	24.5	1.22089	61	10.08	11.25
2013	7	14	61.5	24.5	4.10266	73	13.99	8.75
2013	7	16	61.5	24.5	0.327692	106	14.93	11.3
2013	7	20	61.5	24.5	0.816521	171	13.12	20.75
2013	7	21	61.5	24.5	0.859866	158	11.18	20.74
2013	7	24	61.5	24.5	3.58519	109	8.46	20.1
2013	7	28	61.5	24.5	4.4705	202	20.7	15.09
2013	8	2	61.5	24.5	3.05815	172	11.44	23.5
2014	7	2	61.5	24.5	1.34412	349	17.4	31.98
2014	7	3	61.5	24.5	3.38903	167	18.07	15.54
2014	7	7	61.5	24.5	4.4016	112	17.42	11.15
2014	7	9	61.5	24.5	5.60025	129	10.83	18.69
2014	7	20	61.5	24.5	5.28386	168	18.76	17.83
2014	7	21	61.5	24.5	3.54137	112	9.41	20
2014	7	25	61.5	24.5	7.32755	258	13.63	33.73
2014	7	26	61.5	24.5	8.87509	219	18.98	17.89
2014	7	28	61.5	24.5	6.62256	216	18.31	16.6
2014	8	1	61.5	24.5	3.41357	207	10.47	30.99
2014	8	2	61.5	24.5	3.83892	85	14.64	10.63
2014	8	7	61.5	24.5	8.06523	196	17.6	17.05
2014	8	8	61.5	24.5	4.09765	115	16.13	13.8
2014	8	10	61.5	24.5	3.25555	252	13.9	27.58
2014	8	12	61.5	24.5	1.31623	225	17.06	21.18
2014	8	13	61.5	24.5	1.07241	302	18.12	22.97
2014	8	15	61.5	24.5	1.3536	311	15.95	31.26
2015	7	4	61.5	24.5	3.62572	116	14.73	12.88
2015	7	5	61.5	24.5	1.59484	113	12.79	14.58
2015	7	8	61.5	24.5	3.70089	289	16.83	26.98
2015	7	10	61.5	24.5	0.85119	158	12.05	21.14
2015	7	12	61.5	24.5	1.09735	222	14.17	23.98
2015	7	14	61.5	24.5	3.19438	130	12.96	15.16
2015	7	16	61.5	24.5	3.56307	104	15.15	9.03
2015	7	19	61.5	24.5	1.04632	187	17.05	15.73
2015	7	24	61.5	24.5	1.3938	302	19.82	22.74
2015	7	27	61.5	24.5	0.949525	245	16.3	22.4
2015	8	4	61.5	24.5	1.56917	113	10.5	18.6
2015	8	13	61.5	24.5	0.758864	192	14.34	21.88
2015	8	25	61.5	24.5	5.84523	91	14.36	12.31
2015	8	29	61.5	24.5	0.775888	113	15.53	11.93
2016	8	15	61.5	24.5	0.958881	152	12.93	18.33
2016	8	17	61.5	24.5	1.36109	177	13.49	21.13
2016	8	20	61.5	24.5	4.08034	149	13.39	16.5
2016	8	21	61.5	24.5	3.14713	104	11.66	14.04
2016	8	23	61.5	24.5	3.84601	76	8.38	15
2016	8	24	61.5	24.5	1.31919	87	16.47	7.27
2016	8	25	61.5	24.5	3.56154	269	11.62	36.06
2016	8	27	61.5	24.5	0.72816	124	14.09	15.94
2017	7	5	61.5	24.5	0.52001	194	12.29	25.11
2017	7	6	61.5	24.5	0.494215	178	12.67	22.74
2017	7	7	61.5	24.5	1.4418	152	12.93	20.42
2017	7	10	61.5	24.5	3.14406	182	18.02	17.13
2017	7	14	61.5	24.5	0.503405	158	13.88	16.94
2017	7	18	61.5	24.5	0.910387	289	20.67	24.2
2017	7	19	61.5	24.5	0.767004	291	14.18	32.44
2017	7	20	61.5	24.5	0.895363	222	14.15	24.54
2017	7	21	61.5	24.5	1.52823	172	16.55	15.97
2017	7	24	61.5	24.5	3.46432	254	10.57	38.42
2017	7	26	61.5	24.5	1.13729	165	14.97	17.37
2017	7	28	61.5	24.5	6.63869	187	11.53	28.32
2017	7	30	61.5	24.5	3.13411	91	13.34	12.01
2017	8	6	61.5	24.5	1.55561	410	21.23	28.96
2017	8	7	61.5	24.5	1.22681	206	13.99	22.59
2017	8	10	61.5	24.5	3.6448	268	15.52	28.57
2017	8	14	61.5	24.5	0.672183	200	13.73	21.98
2017	8	24	61.5	24.5	1.16069	113	11.31	15.43
2017	8	26	61.5	24.5	0.438575	121	18	10.9
2017	8	27	61.5	24.5	0.425973	240	19.95	20.76
2017	8	28	61.5	24.5	1.03216	92	10.44	13.61
2018	7	2	61.5	24.5	1.17672	190	11.15	27.37
2018	7	7	61.5	24.5	3.53504	150	13.97	19.52
2018	7	13	61.5	24.5	6.91116	206	15.63	20.56
2018	7	14	61.5	24.5	6.60146	213	16.54	22.81
2018	7	16	61.5	24.5	7.25164	192	10.22	29.63
2018	7	21	61.5	24.5	6.69253	254	18.16	21.3
2018	7	22	61.5	24.5	6.65952	93	17.95	8.44
2018	7	26	61.5	24.5	7.43511	175	13.03	23.1
2018	7	27	61.5	24.5	6.82115	413	16.03	49.85
2018	8	1	61.5	24.5	8.17877	155	18.01	17.92
2018	8	2	61.5	24.5	6.05203	375	19.22	32.72
2018	8	3	61.5	24.5	5.93342	103	19.74	10.85
2018	8	6	61.5	24.5	0.515685	211	14.2	23.43
2018	8	7	61.5	24.5	1.05649	187	14.51	22.02
2018	8	13	61.5	24.5	0.674785	148	14.3	16.02
2018	8	14	61.5	24.5	1.35636	145	10.51	21.25
2018	8	19	61.5	24.5	0.916047	216	14.88	23.85
2018	8	22	61.5	24.5	0.723276	75	8.52	14.89
2018	8	28	61.5	24.5	1.4871	68	11.71	9.82
2012	7	8	62.5	24.5	8.19221	151	14.29	17.25
2012	7	10	62.5	24.5	4.71435	337	12.21	46.2
2012	7	14	62.5	24.5	1.45183	284	15.8	25.39
2012	7	22	62.5	24.5	0.875789	91	11.45	11.93
2012	7	24	62.5	24.5	3.44664	136	14.47	14.94
2012	8	24	62.5	24.5	1.18844	79	11.73	10.68
2012	8	28	62.5	24.5	1.48282	254	13.25	30.36
2013	7	3	62.5	24.5	1.57328	249	16.84	23.34
2013	7	5	62.5	24.5	5.04859	67	10.08	9.66
2013	7	16	62.5	24.5	0.327692	233	19.17	20.05
2013	7	19	62.5	24.5	0.578053	217	15.66	20.35
2013	7	20	62.5	24.5	0.816521	236	16.55	23.59
2013	7	21	62.5	24.5	0.859866	133	11.3	17.77
2013	7	27	62.5	24.5	3.68625	106	8.24	19.49
2013	7	28	62.5	24.5	4.4705	254	15.9	22.27
2013	8	2	62.5	24.5	3.05815	158	11.71	21.13
2014	7	2	62.5	24.5	1.34412	293	17.08	27.38
2014	7	5	62.5	24.5	1.52328	111	11.29	16.75
2014	7	9	62.5	24.5	5.60025	184	11	26.55
2014	7	13	62.5	24.5	7.23811	259	12.53	31.59
2014	7	19	62.5	24.5	4.9134	202	20.15	16.42
2014	7	21	62.5	24.5	3.54137	91	9.48	15.25
2014	7	22	62.5	24.5	3.46892	69	13.09	7.24
2014	7	25	62.5	24.5	7.32755	226	18.22	21.97
2014	7	26	62.5	24.5	8.87509	246	13.12	30.03
2014	7	29	62.5	24.5	5.8364	368	16.7	37.03
2014	8	1	62.5	24.5	3.41357	255	14.8	28.86
2014	8	2	62.5	24.5	3.83892	193	13.65	22.43
2014	8	7	62.5	24.5	8.06523	441	14.67	36.84
2014	8	10	62.5	24.5	3.25555	214	13.72	25.06
2014	8	11	62.5	24.5	4.46396	85	17.62	8.55
2014	8	12	62.5	24.5	1.31623	70	13.75	7.75
2015	7	4	62.5	24.5	3.62572	127	13.43	15.01
2015	7	5	62.5	24.5	1.59484	86	10.34	13.08
2015	7	10	62.5	24.5	0.85119	178	16.89	18.08
2015	7	12	62.5	24.5	1.09735	157	14.32	16.72
2015	7	14	62.5	24.5	3.19438	79	13.32	10.15
2015	7	16	62.5	24.5	3.56307	77	13.77	9.33
2015	7	21	62.5	24.5	1.47402	112	19.17	9.02
2015	7	24	62.5	24.5	1.3938	301	19.52	25.22
2015	7	27	62.5	24.5	0.949525	215	17.84	17.82
2015	7	28	62.5	24.5	1.05106	135	14.14	15.19
2015	8	4	62.5	24.5	1.56917	89	12.04	10.88
2015	8	13	62.5	24.5	0.758864	76	18.51	7.58
2015	8	25	62.5	24.5	5.84523	132	12.03	19.73
2015	8	29	62.5	24.5	0.775888	67	16.74	6.74
2016	8	15	62.5	24.5	0.958881	379	17.22	30.48
2016	8	17	62.5	24.5	1.36109	197	15.06	22.96
2016	8	20	62.5	24.5	4.08034	100	14.72	10.47
2016	8	27	62.5	24.5	0.72816	374	14.75	41.45
2017	7	5	62.5	24.5	0.52001	299	14.93	32.29
2017	7	6	62.5	24.5	0.494215	254	13.12	30.18
2017	7	7	62.5	24.5	1.4418	125	11.14	19.1
2017	7	14	62.5	24.5	0.503405	252	19.19	21.46
2017	7	19	62.5	24.5	0.767004	258	19.31	21.25
2017	7	21	62.5	24.5	1.52823	380	18.36	28.55
2017	7	24	62.5	24.5	3.46432	278	10.67	41.69
2017	7	26	62.5	24.5	1.13729	240	14.86	25.17
2017	7	27	62.5	24.5	4.3124	189	12.19	23.15
2017	7	30	62.5	24.5	3.13411	167	13.32	20.86
2017	8	6	62.5	24.5	1.55561	308	16.89	30.87
2017	8	7	62.5	24.5	1.22681	243	12.93	29.08
2017	8	10	62.5	24.5	3.6448	112	13.64	13.2
2017	8	17	62.5	24.5	4.15158	85	13.19	11.28
2017	8	20	62.5	24.5	1.23545	122	10.13	18.44
2017	8	23	62.5	24.5	0.653269	303	17.33	28.09
2017	8	24	62.5	24.5	1.16069	130	12.13	16.64
2017	8	25	62.5	24.5	0.954758	167	14.83	18.4
2017	8	27	62.5	24.5	0.425973	233	22.78	16.41
2018	7	2	62.5	24.5	1.17672	164	11.18	22.43
2018	7	7	62.5	24.5	3.53504	66	10.33	10.26
2018	7	13	62.5	24.5	6.91116	253	15.6	24.16
2018	7	14	62.5	24.5	6.60146	147	24.11	9.4
2018	7	16	62.5	24.5	7.25164	100	13.79	13.68
2018	7	21	62.5	24.5	6.69253	230	20.34	17
2018	7	22	62.5	24.5	6.65952	71	15.8	7.68
2018	7	23	62.5	24.5	4.58139	90	10.34	15.31
2018	7	26	62.5	24.5	7.43511	179	15.36	19.19
2018	7	27	62.5	24.5	6.82115	354	14.87	42.55
2018	8	1	62.5	24.5	8.17877	116	19.02	14.16
2018	8	6	62.5	24.5	0.515685	224	17.9	19.33
2018	8	7	62.5	24.5	1.05649	222	13.8	22.58
2018	8	9	62.5	24.5	4.67662	110	11.4	16.57
2018	8	13	62.5	24.5	0.674785	222	16.59	21.2
2018	8	14	62.5	24.5	1.35636	169	11.49	22.02
2018	8	19	62.5	24.5	0.916047	210	16.52	21.19
2018	8	27	62.5	24.5	0.823307	305	17.52	26.09
2018	8	30	62.5	24.5	3.41349	334	10.68	48.73
2012	7	5	63.5	24.5	3.21859	74	9.26	14.02
2012	7	14	63.5	24.5	1.45183	237	15.75	23.3
2012	7	24	63.5	24.5	3.44664	200	15.96	21.96
2012	8	28	63.5	24.5	1.48282	81	11.49	11.73
2013	7	3	63.5	24.5	1.57328	209	14.84	20.5
2013	7	5	63.5	24.5	5.04859	64	9.06	10.65
2013	7	12	63.5	24.5	1.38206	335	10.66	48.03
2013	7	19	63.5	24.5	0.578053	214	14.49	22.26
2013	7	20	63.5	24.5	0.816521	155	15.15	16.96
2013	7	21	63.5	24.5	0.859866	128	11.74	16.45
2013	7	22	63.5	24.5	1.08429	300	18.27	25.02
2013	7	27	63.5	24.5	3.68625	150	16.47	16.45
2013	7	28	63.5	24.5	4.4705	206	16.82	18
2013	8	2	63.5	24.5	3.05815	205	11.97	27.47
2014	7	2	63.5	24.5	1.34412	488	17.96	43.29
2014	7	3	63.5	24.5	3.38903	147	12.56	19.14
2014	7	5	63.5	24.5	1.52328	139	11.09	20.94
2014	7	6	63.5	24.5	3.43866	63	16.16	7.76
2014	7	9	63.5	24.5	5.60025	134	11.79	19.2
2014	7	14	63.5	24.5	6.35871	124	12.35	14
2014	7	19	63.5	24.5	4.9134	145	17.53	11.8
2014	7	20	63.5	24.5	5.28386	417	19.88	33
2014	7	21	63.5	24.5	3.54137	102	10.45	15.95
2014	7	27	63.5	24.5	4.3629	65	20.44	5.62
2014	7	29	63.5	24.5	5.8364	279	19.27	25.67
2014	8	1	63.5	24.5	3.41357	258	14.26	28.75
2014	8	7	63.5	24.5	8.06523	67	13.8	7.85
2014	8	8	63.5	24.5	4.09765	100	14.89	10.63
2015	7	4	63.5	24.5	3.62572	118	11.06	16.14
2015	7	12	63.5	24.5	1.09735	89	11.83	11.61
2015	7	14	63.5	24.5	3.19438	65	11.87	9.35
2015	7	16	63.5	24.5	3.56307	163	13.25	19.85
2015	7	21	63.5	24.5	1.47402	166	16.93	16.54
2015	7	27	63.5	24.5	0.949525	249	17.71	21.36
2015	7	28	63.5	24.5	1.05106	203	13.73	22.6
2015	8	4	63.5	24.5	1.56917	137	16.03	13.86
2015	8	13	63.5	24.5	0.758864	82	23.92	5.31
2015	8	25	63.5	24.5	5.84523	80	11.76	13.93
2015	8	26	63.5	24.5	7.09501	123	12.08	16.78
2016	8	15	63.5	24.5	0.958881	236	14.53	23.86
2016	8	17	63.5	24.5	1.36109	139	16.18	14.15
2016	8	20	63.5	24.5	4.08034	174	16.96	17.83
2016	8	23	63.5	24.5	3.84601	62	13.49	7.6
2016	8	25	63.5	24.5	3.56154	305	12.14	40.43
2016	8	26	63.5	24.5	1.43725	86	17.56	9.62
2016	8	27	63.5	24.5	0.72816	486	18.19	44.27
2017	7	5	63.5	24.5	0.52001	210	15.21	21.66
2017	7	6	63.5	24.5	0.494215	304	11.55	42.04
2017	7	7	63.5	24.5	1.4418	72	11	11.89
2017	7	14	63.5	24.5	0.503405	190	15.69	18.85
2017	7	18	63.5	24.5	0.910387	67	15.36	7.65
2017	7	19	63.5	24.5	0.767004	276	20.14	21.7
2017	7	20	63.5	24.5	0.895363	266	17.29	23.4
2017	7	24	63.5	24.5	3.46432	282	10.72	43.54
2017	7	26	63.5	24.5	1.13729	208	11.18	28.61
2017	7	27	63.5	24.5	4.3124	69	10.26	10.65
2017	7	28	63.5	24.5	6.63869	142	13.82	16.01
2017	7	30	63.5	24.5	3.13411	141	12.17	18.19
2017	8	6	63.5	24.5	1.55561	194	11.05	30.4
2017	8	7	63.5	24.5	1.22681	182	11.38	24.24
2017	8	10	63.5	24.5	3.6448	281	13.24	31.66
2017	8	17	63.5	24.5	4.15158	79	13.25	9.62
2017	8	20	63.5	24.5	1.23545	146	11.12	21.14
2017	8	23	63.5	24.5	0.653269	209	13.53	24.17
2017	8	24	63.5	24.5	1.16069	134	13.51	15.87
2017	8	25	63.5	24.5	0.954758	255	19.07	23.09
2017	8	26	63.5	24.5	0.438575	163	20.52	12.3
2017	8	27	63.5	24.5	0.425973	195	16.59	19.14
2018	7	3	63.5	24.5	3.75263	236	10.49	35.84
2018	7	13	63.5	24.5	6.91116	141	12.82	17.57
2018	7	14	63.5	24.5	6.60146	231	16.43	21.88
2018	7	21	63.5	24.5	6.69253	167	16.22	14.99
2018	7	22	63.5	24.5	6.65952	142	13.89	16.36
2018	7	23	63.5	24.5	4.58139	82	11.41	12.53
2018	7	26	63.5	24.5	7.43511	83	11.54	10.3
2018	8	1	63.5	24.5	8.17877	150	20.11	12.84
2018	8	3	63.5	24.5	5.93342	123	14.91	14.11
2018	8	6	63.5	24.5	0.515685	141	18.35	11.73
2018	8	7	63.5	24.5	1.05649	213	13.24	25.86
2018	8	9	63.5	24.5	4.67662	188	12.25	22.28
2018	8	10	63.5	24.5	5.49876	70	13.69	10.71
2018	8	13	63.5	24.5	0.674785	219	19.14	17.87
2018	8	14	63.5	24.5	1.35636	228	13.59	25.62
2018	8	19	63.5	24.5	0.916047	107	19.62	8.34
2018	8	27	63.5	24.5	0.823307	324	15.23	33.74
2018	8	30	63.5	24.5	3.41349	124	8.95	21.79
2012	7	16	64.5	24.5	3.52538	85	11.69	10.17
2012	7	23	64.5	24.5	1.51956	295	13.22	34.82
2012	7	24	64.5	24.5	3.44664	76	7.94	15.04
2012	8	24	64.5	24.5	1.18844	75	16.94	7.53
2012	8	26	64.5	24.5	3.1495	66	11.71	8.91
2012	8	28	64.5	24.5	1.48282	76	17.11	9.53
2013	7	5	64.5	24.5	5.04859	71	9.27	11.48
2013	7	12	64.5	24.5	1.38206	159	10.56	20.37
2013	7	16	64.5	24.5	0.327692	275	19.29	20.51
2013	7	19	64.5	24.5	0.578053	205	14.36	20.73
2013	7	20	64.5	24.5	0.816521	76	14.43	8.98
2013	7	22	64.5	24.5	1.08429	299	15.04	29.46
2013	7	28	64.5	24.5	4.4705	305	17.15	27.51
2014	7	3	64.5	24.5	3.38903	246	16.77	21.67
2014	7	5	64.5	24.5	1.52328	91	10.4	14.36
2014	7	13	64.5	24.5	7.23811	62	9.17	10.69
2014	7	14	64.5	24.5	6.35871	64	10.01	9.7
2014	7	16	64.5	24.5	3.50453	93	12.64	11.09
2014	7	20	64.5	24.5	5.28386	187	16.16	16.49
2014	7	22	64.5	24.5	3.46892	82	15.5	10.35
2014	8	1	64.5	24.5	3.41357	94	12.26	11.67
2014	8	2	64.5	24.5	3.83892	69	15.8	7.11
2014	8	7	64.5	24.5	8.06523	72	13.5	7.93
2014	8	8	64.5	24.5	4.09765	129	13.42	13.6
2015	7	3	64.5	24.5	3.17022	89	11.81	12.46
2015	7	4	64.5	24.5	3.62572	146	13.07	18.36
2015	7	5	64.5	24.5	1.59484	75	13.24	8.79
2015	7	8	64.5	24.5	3.70089	207	12.58	24.73
2015	7	14	64.5	24.5	3.19438	70	13.71	8.37
2015	7	16	64.5	24.5	3.56307	242	15.86	22.8
2015	7	18	64.5	24.5	4.28117	88	13.65	15.68
2015	7	19	64.5	24.5	1.04632	113	15.76	11.65
2015	7	21	64.5	24.5	1.47402	134	13.22	15.94
2015	7	24	64.5	24.5	1.3938	345	18.88	27.02
2015	7	27	64.5	24.5	0.949525	139	15.57	13.19
2015	7	28	64.5	24.5	1.05106	220	13.47	25.35
2015	8	4	64.5	24.5	1.56917	206	14.15	24.1
2015	8	8	64.5	24.5	5.3679	176	13.2	19.37
2016	8	15	64.5	24.5	0.958881	72	11.7	9.99
2016	8	17	64.5	24.5	1.36109	121	13.9	13.91
2016	8	23	64.5	24.5	3.84601	71	11.01	10.86
2016	8	25	64.5	24.5	3.56154	331	11.88	45.97
2016	8	26	64.5	24.5	1.43725	64	14.01	7.3
2017	7	5	64.5	24.5	0.52001	327	14.46	35.38
2017	7	6	64.5	24.5	0.494215	295	10.86	42.15
2017	7	7	64.5	24.5	1.4418	69	11.98	10.47
2017	7	14	64.5	24.5	0.503405	191	15.1	18.91
2017	7	19	64.5	24.5	0.767004	247	17.43	22.91
2017	7	20	64.5	24.5	0.895363	114	12.74	13.53
2017	7	28	64.5	24.5	6.63869	80	14.5	9.55
2017	7	30	64.5	24.5	3.13411	181	12.46	23.88
2017	8	6	64.5	24.5	1.55561	273	12.06	37.88
2017	8	7	64.5	24.5	1.22681	109	10.68	15.45
2017	8	14	64.5	24.5	0.672183	77	16.75	7
2017	8	20	64.5	24.5	1.23545	97	12.03	13.53
2017	8	21	64.5	24.5	1.44717	145	15.84	14.62
2017	8	23	64.5	24.5	0.653269	255	12.79	31.28
2017	8	24	64.5	24.5	1.16069	83	10.7	12.24
2017	8	25	64.5	24.5	0.954758	249	23.44	16.67
2017	8	26	64.5	24.5	0.438575	138	21.01	10.09
2017	8	27	64.5	24.5	0.425973	171	13.86	19.32
2018	7	3	64.5	24.5	3.75263	222	12.09	28.37
2018	7	13	64.5	24.5	6.91116	164	13.07	20.31
2018	7	14	64.5	24.5	6.60146	126	14.71	14.25
2018	7	21	64.5	24.5	6.69253	115	12.53	14.01
2018	7	22	64.5	24.5	6.65952	172	15.33	18.15
2018	7	26	64.5	24.5	7.43511	193	11.89	24.27
2018	8	1	64.5	24.5	8.17877	175	22.63	11.97
2018	8	2	64.5	24.5	6.05203	87	10.47	12.92
2018	8	3	64.5	24.5	5.93342	105	12.19	13.41
2018	8	7	64.5	24.5	1.05649	182	15.28	18.45
2018	8	11	64.5	24.5	1.22854	139	14.33	15.59
2018	8	13	64.5	24.5	0.674785	190	18.28	16.56
2018	8	14	64.5	24.5	1.35636	84	17.54	7.74
2018	8	19	64.5	24.5	0.916047	96	13.44	12.81
2018	8	27	64.5	24.5	0.823307	163	16	14.78
2018	8	30	64.5	24.5	3.41349	72	10.05	12.32
2012	7	10	60.5	25.5	4.71435	113	9.94	18.87
2012	7	19	60.5	25.5	3.10194	299	16.04	34.25
2012	7	24	60.5	25.5	3.44664	145	11.15	20.87
2012	8	24	60.5	25.5	1.18844	68	10.24	11.45
2012	8	26	60.5	25.5	3.1495	160	17.46	18.21
2012	8	28	60.5	25.5	1.48282	92	11.19	12.1
2012	8	29	60.5	25.5	1.07961	233	12.67	29.36
2013	7	2	60.5	25.5	0.5287	76	10.12	12.61
2013	7	5	60.5	25.5	5.04859	64	11.74	8.32
2013	7	8	60.5	25.5	0.922213	227	12.08	28.37
2013	7	11	60.5	25.5	1.22089	82	14.27	10.86
2013	7	14	60.5	25.5	4.10266	94	16.07	9.71
2013	7	16	60.5	25.5	0.327692	112	12.84	13.9
2013	7	19	60.5	25.5	0.578053	458	19.68	32.77
2013	7	20	60.5	25.5	0.816521	140	11.85	18.89
2013	7	21	60.5	25.5	0.859866	219	12.71	25.66
2013	7	24	60.5	25.5	3.58519	200	11.89	28.02
2013	8	2	60.5	25.5	3.05815	110	13.38	12.84
2013	8	3	60.5	25.5	3.76277	86	15.22	11.1
2014	7	2	60.5	25.5	1.34412	335	13.42	37.86
2014	7	3	60.5	25.5	3.38903	123	17.93	11.43
2014	7	9	60.5	25.5	5.60025	169	10.45	23.25
2014	7	14	60.5	25.5	6.35871	122	12.07	15.98
2014	7	20	60.5	25.5	5.28386	150	21.85	12.44
2014	7	21	60.5	25.5	3.54137	80	9.54	14.37
2014	7	22	60.5	25.5	3.46892	93	16.29	10.48
2014	7	26	60.5	25.5	8.87509	246	14.51	27.21
2014	7	28	60.5	25.5	6.62256	189	19.58	16.26
2014	8	1	60.5	25.5	3.41357	284	13.03	35.98
2014	8	7	60.5	25.5	8.06523	235	19.19	18.65
2014	8	8	60.5	25.5	4.09765	66	18.21	9.3
2014	8	12	60.5	25.5	1.31623	397	17.18	49.52
2014	8	13	60.5	25.5	1.07241	165	17.83	14.19
2014	8	15	60.5	25.5	1.3536	334	21.98	23.78
2015	7	5	60.5	25.5	1.59484	152	13.1	18.58
2015	7	7	60.5	25.5	3.07938	189	15.28	17.84
2015	7	12	60.5	25.5	1.09735	185	12.66	22.44
2015	7	14	60.5	25.5	3.19438	147	10.87	19.69
2015	7	16	60.5	25.5	3.56307	114	14.82	9.23
2015	7	19	60.5	25.5	1.04632	169	14.05	18.41
2015	7	24	60.5	25.5	1.3938	159	14.61	17.23
2015	7	27	60.5	25.5	0.949525	170	13.92	17.53
2015	8	4	60.5	25.5	1.56917	83	8.84	15.11
2015	8	13	60.5	25.5	0.758864	300	15.35	34.26
2015	8	29	60.5	25.5	0.775888	201	15.01	23.76
2016	8	15	60.5	25.5	0.958881	122	10.29	18.29
2016	8	17	60.5	25.5	1.36109	333	16.32	31.71
2016	8	20	60.5	25.5	4.08034	281	15.94	35.31
2016	8	21	60.5	25.5	3.14713	64	9.89	9.77
2016	8	23	60.5	25.5	3.84601	63	10.55	10.32
2016	8	24	60.5	25.5	1.31919	139	9.89	22.61
2016	8	27	60.5	25.5	0.72816	95	13.92	12.91
2017	7	5	60.5	25.5	0.52001	217	11.35	28.5
2017	7	6	60.5	25.5	0.494215	88	10	14.05
2017	7	7	60.5	25.5	1.4418	154	9.64	28.59
2017	7	10	60.5	25.5	3.14406	132	17.16	13.45
2017	7	18	60.5	25.5	0.910387	221	17.27	21.44
2017	7	20	60.5	25.5	0.895363	174	13.98	18.62
2017	7	21	60.5	25.5	1.52823	96	16.55	8.98
2017	7	24	60.5	25.5	3.46432	183	10.17	29.58
2017	7	26	60.5	25.5	1.13729	201	14.95	23.03
2017	7	28	60.5	25.5	6.63869	116	14.24	13.64
2017	8	6	60.5	25.5	1.55561	335	18.92	27.69
2017	8	7	60.5	25.5	1.22681	97	13.4	10.76
2017	8	10	60.5	25.5	3.6448	144	14.26	19.04
2017	8	24	60.5	25.5	1.16069	71	10.29	10.71
2017	8	26	60.5	25.5	0.438575	160	17.6	13.43
2017	8	27	60.5	25.5	0.425973	156	14.37	16.98
2017	8	28	60.5	25.5	1.03216	69	10.87	10.65
2018	7	2	60.5	25.5	1.17672	162	9.33	27.46
2018	7	7	60.5	25.5	3.53504	233	13.96	26.69
2018	7	11	60.5	25.5	3.75017	168	9.5	26.43
2018	7	14	60.5	25.5	6.60146	153	11.47	20.01
2018	7	16	60.5	25.5	7.25164	349	16.83	38.81
2018	7	18	60.5	25.5	6.09004	87	7.38	21.73
2018	7	21	60.5	25.5	6.69253	323	20.33	24.62
2018	7	26	60.5	25.5	7.43511	138	14.14	16.26
2018	7	27	60.5	25.5	6.82115	135	13.7	17.14
2018	7	28	60.5	25.5	5.44043	74	14.16	8.23
2018	8	1	60.5	25.5	8.17877	298	17.64	30.77
2018	8	3	60.5	25.5	5.93342	87	21.19	6.82
2018	8	6	60.5	25.5	0.515685	94	13.78	11.05
2018	8	7	60.5	25.5	1.05649	231	17.15	21.27
2018	8	10	60.5	25.5	5.49876	77	10.55	11.7
2018	8	13	60.5	25.5	0.674785	190	16.72	16.2
2018	8	14	60.5	25.5	1.35636	133	10.23	23.01
2018	8	19	60.5	25.5	0.916047	357	14.96	30.99
2018	8	30	60.5	25.5	3.41349	354	11.88	46.53
2012	7	5	61.5	25.5	3.21859	67	6.83	16.75
2012	7	10	61.5	25.5	4.71435	123	10.85	18.69
2012	7	14	61.5	25.5	1.45183	324	17.28	27.7
2012	7	19	61.5	25.5	3.10194	148	13.84	14.24
2012	7	22	61.5	25.5	0.875789	165	12.49	21.19
2012	7	24	61.5	25.5	3.44664	157	11.31	21.89
2012	8	24	61.5	25.5	1.18844	94	12.55	11.3
2012	8	28	61.5	25.5	1.48282	200	11.42	27.44
2013	7	2	61.5	25.5	0.5287	128	13.13	16.28
2013	7	3	61.5	25.5	1.57328	90	13.95	9.7
2013	7	8	61.5	25.5	0.922213	141	11.65	18.23
2013	7	11	61.5	25.5	1.22089	80	10.41	12.18
2013	7	14	61.5	25.5	4.10266	116	16.46	11.18
2013	7	16	61.5	25.5	0.327692	154	15.33	14.96
2013	7	19	61.5	25.5	0.578053	206	17.72	17.77
2013	7	20	61.5	25.5	0.816521	174	12.03	22.39
2013	7	21	61.5	25.5	0.859866	220	12.2	27.33
2013	7	24	61.5	25.5	3.58519	182	10.6	26.62
2013	8	2	61.5	25.5	3.05815	149	13.79	16.21
2013	8	3	61.5	25.5	3.76277	223	12.79	27.24
2014	7	2	61.5	25.5	1.34412	283	15.95	27.52
2014	7	6	61.5	25.5	3.43866	121	11.35	19.05
2014	7	7	61.5	25.5	4.4016	65	14.53	7.66
2014	7	9	61.5	25.5	5.60025	93	9.71	13.72
2014	7	14	61.5	25.5	6.35871	247	14.63	23.94
2014	7	20	61.5	25.5	5.28386	263	15.47	28.34
2014	7	21	61.5	25.5	3.54137	122	11.47	17.56
2014	7	25	61.5	25.5	7.32755	217	17.32	22.76
2014	7	26	61.5	25.5	8.87509	220	19.14	24.45
2014	7	28	61.5	25.5	6.62256	99	11.84	12.37
2014	8	1	61.5	25.5	3.41357	206	13.29	22.7
2014	8	2	61.5	25.5	3.83892	62	12.69	7.69
2014	8	7	61.5	25.5	8.06523	194	16.55	16.62
2014	8	8	61.5	25.5	4.09765	111	20.28	11.51
2014	8	10	61.5	25.5	3.25555	66	11.87	8.54
2014	8	11	61.5	25.5	4.46396	61	15.37	6.4
2014	8	12	61.5	25.5	1.31623	180	13.87	17.62
2014	8	15	61.5	25.5	1.3536	195	13.79	25.72
2015	7	5	61.5	25.5	1.59484	101	10.96	13.39
2015	7	8	61.5	25.5	3.70089	231	14.62	25.16
2015	7	10	61.5	25.5	0.85119	226	14.11	24.47
2015	7	12	61.5	25.5	1.09735	191	15.35	18.7
2015	7	14	61.5	25.5	3.19438	117	11.39	15.14
2015	7	16	61.5	25.5	3.56307	101	14.25	8.79
2015	7	19	61.5	25.5	1.04632	195	14.49	19.32
2015	7	24	61.5	25.5	1.3938	217	18.25	19.66
2015	7	27	61.5	25.5	0.949525	186	14.13	19.06
2015	8	4	61.5	25.5	1.56917	76	15.51	9
2015	8	13	61.5	25.5	0.758864	257	19.09	32.46
2015	8	25	61.5	25.5	5.84523	141	12.19	21.61
2015	8	29	61.5	25.5	0.775888	148	14.55	17.49
2016	8	15	61.5	25.5	0.958881	89	12.72	10.99
2016	8	17	61.5	25.5	1.36109	161	13.91	19.39
2016	8	20	61.5	25.5	4.08034	324	16.71	32.15
2016	8	21	61.5	25.5	3.14713	91	11.46	12.24
2016	8	24	61.5	25.5	1.31919	107	21.64	7.49
2016	8	25	61.5	25.5	3.56154	342	12.04	46.57
2016	8	27	61.5	25.5	0.72816	143	14.72	21.56
2016	8	31	61.5	25.5	1.50224	107	14.13	11.79
2017	7	5	61.5	25.5	0.52001	216	13.84	24.92
2017	7	6	61.5	25.5	0.494215	156	11.22	21.64
2017	7	7	61.5	25.5	1.4418	127	11.75	18.44
2017	7	10	61.5	25.5	3.14406	176	14.89	20.24
2017	7	14	61.5	25.5	0.503405	93	11.6	12.1
2017	7	19	61.5	25.5	0.767004	236	14.71	25.2
2017	7	20	61.5	25.5	0.895363	114	14.06	12.86
2017	7	21	61.5	25.5	1.52823	179	15.59	17.59
2017	7	24	61.5	25.5	3.46432	382	12.52	49.52
2017	7	26	61.5	25.5	1.13729	112	13.84	12.36
2017	7	28	61.5	25.5	6.63869	168	10.6	26.2
2017	7	30	61.5	25.5	3.13411	71	15.63	6.8
2017	8	6	61.5	25.5	1.55561	244	21.18	18.23
2017	8	7	61.5	25.5	1.22681	172	16.92	15.81
2017	8	10	61.5	25.5	3.6448	207	15.13	23.87
2017	8	14	61.5	25.5	0.672183	258	12.66	34.29
2017	8	23	61.5	25.5	0.653269	137	16.41	12.78
2017	8	24	61.5	25.5	1.16069	97	12.08	12.59
2017	8	27	61.5	25.5	0.425973	261	19.52	23
2017	8	28	61.5	25.5	1.03216	120	12.19	15.31
2018	7	2	61.5	25.5	1.17672	201	11.01	30.41
2018	7	7	61.5	25.5	3.53504	109	13.98	12.42
2018	7	13	61.5	25.5	6.91116	138	17.3	12.6
2018	7	14	61.5	25.5	6.60146	189	14.81	19.15
2018	7	16	61.5	25.5	7.25164	124	10.8	17.83
2018	7	21	61.5	25.5	6.69253	200	17.33	17.75
2018	7	22	61.5	25.5	6.65952	138	13.14	16.74
2018	7	26	61.5	25.5	7.43511	189	14.22	21.24
2018	7	27	61.5	25.5	6.82115	179	10.91	25.45
2018	8	1	61.5	25.5	8.17877	239	16.6	25.26
2018	8	2	61.5	25.5	6.05203	482	21.11	31.99
2018	8	3	61.5	25.5	5.93342	110	18.55	11.63
2018	8	6	61.5	25.5	0.515685	245	15.9	24.38
2018	8	7	61.5	25.5	1.05649	271	15.02	25.67
2018	8	13	61.5	25.5	0.674785	169	14.25	18.78
2018	8	14	61.5	25.5	1.35636	112	10.07	16.03
2018	8	19	61.5	25.5	0.916047	266	15.66	28.3
2018	8	28	61.5	25.5	1.4871	65	11.03	9.56
2012	7	8	62.5	25.5	8.19221	109	12.59	13.63
2012	7	10	62.5	25.5	4.71435	354	12.08	43.46
2012	7	14	62.5	25.5	1.45183	309	16.42	27.21
2012	7	22	62.5	25.5	0.875789	114	12.67	12.48
2012	7	24	62.5	25.5	3.44664	140	14.42	15.69
2012	8	24	62.5	25.5	1.18844	170	16.45	15.88
2012	8	28	62.5	25.5	1.48282	272	12.01	36.99
2013	7	14	62.5	25.5	4.10266	145	12.05	19.11
2013	7	16	62.5	25.5	0.327692	305	19.17	25.98
2013	7	19	62.5	25.5	0.578053	210	13.86	24.3
2013	7	20	62.5	25.5	0.816521	185	14.7	20.14
2013	7	21	62.5	25.5	0.859866	211	14.22	22.23
2013	7	24	62.5	25.5	3.58519	78	8.79	14.53
2013	8	2	62.5	25.5	3.05815	171	16.04	17.68
2014	7	2	62.5	25.5	1.34412	277	18.67	23.65
2014	7	5	62.5	25.5	1.52328	132	11.52	17.46
2014	7	6	62.5	25.5	3.43866	64	12.52	9.22
2014	7	9	62.5	25.5	5.60025	90	9.41	13.92
2014	7	13	62.5	25.5	7.23811	191	11.57	23.95
2014	7	14	62.5	25.5	6.35871	101	10.01	15.16
2014	7	19	62.5	25.5	4.9134	80	22.12	6.43
2014	7	21	62.5	25.5	3.54137	120	12	16.72
2014	7	25	62.5	25.5	7.32755	210	14.39	24.38
2014	7	26	62.5	25.5	8.87509	166	16.28	14.24
2014	7	27	62.5	25.5	4.3629	302	23.16	20.05
2014	7	28	62.5	25.5	6.62256	166	14.1	16.7
2014	7	29	62.5	25.5	5.8364	392	18.05	31.33
2014	8	1	62.5	25.5	3.41357	167	10.84	23.18
2014	8	2	62.5	25.5	3.83892	83	12.73	11.39
2014	8	5	62.5	25.5	7.47221	62	18.66	5.13
2014	8	7	62.5	25.5	8.06523	110	14.76	12.09
2014	8	10	62.5	25.5	3.25555	103	15.59	11.11
2014	8	11	62.5	25.5	4.46396	127	18.85	11.26
2014	8	12	62.5	25.5	1.31623	102	14.09	12.35
2014	8	13	62.5	25.5	1.07241	189	17.61	15.96
2014	8	15	62.5	25.5	1.3536	389	17.9	36.3
2015	7	4	62.5	25.5	3.62572	81	13.65	9.89
2015	7	5	62.5	25.5	1.59484	61	9.56	10.26
2015	7	10	62.5	25.5	0.85119	88	13.11	10.52
2015	7	12	62.5	25.5	1.09735	129	12.62	15.54
2015	7	14	62.5	25.5	3.19438	199	15.08	21.54
2015	7	19	62.5	25.5	1.04632	362	17.58	30.09
2015	7	21	62.5	25.5	1.47402	255	16.91	28.39
2015	7	24	62.5	25.5	1.3938	326	17.95	28.9
2015	7	27	62.5	25.5	0.949525	203	15.34	19.67
2015	8	4	62.5	25.5	1.56917	127	12.77	14.75
2015	8	13	62.5	25.5	0.758864	111	19.65	9.41
2015	8	25	62.5	25.5	5.84523	118	10.88	18.91
2015	8	26	62.5	25.5	7.09501	338	12.02	44.61
2015	8	29	62.5	25.5	0.775888	87	18.59	7.98
2016	8	15	62.5	25.5	0.958881	213	15.42	19.1
2016	8	17	62.5	25.5	1.36109	208	14.05	23.85
2016	8	20	62.5	25.5	4.08034	215	19.39	20.13
2016	8	23	62.5	25.5	3.84601	66	11.3	9.54
2016	8	24	62.5	25.5	1.31919	102	12.98	12.16
2016	8	27	62.5	25.5	0.72816	208	14.24	25.67
2017	7	5	62.5	25.5	0.52001	330	14.69	36.6
2017	7	6	62.5	25.5	0.494215	203	12.23	26.35
2017	7	7	62.5	25.5	1.4418	84	9.99	14.1
2017	7	10	62.5	25.5	3.14406	217	14.94	23.55
2017	7	14	62.5	25.5	0.503405	159	14.42	16.8
2017	7	19	62.5	25.5	0.767004	248	17.98	21.25
2017	7	20	62.5	25.5	0.895363	169	18.03	15.46
2017	7	21	62.5	25.5	1.52823	194	18.35	15.88
2017	7	24	62.5	25.5	3.46432	367	12.75	45.49
2017	7	26	62.5	25.5	1.13729	163	15.42	16.36
2017	7	27	62.5	25.5	4.3124	115	11.2	15.69
2017	7	30	62.5	25.5	3.13411	141	14.8	18.72
2017	8	6	62.5	25.5	1.55561	228	15.59	23
2017	8	7	62.5	25.5	1.22681	257	14.42	28.05
2017	8	10	62.5	25.5	3.6448	109	12.17	14.38
2017	8	14	62.5	25.5	0.672183	78	18.57	7.45
2017	8	17	62.5	25.5	4.15158	67	12.24	9.24
2017	8	20	62.5	25.5	1.23545	73	11.3	10.95
2017	8	23	62.5	25.5	0.653269	263	17.15	24.84
2017	8	24	62.5	25.5	1.16069	116	13.08	13.94
2017	8	25	62.5	25.5	0.954758	117	13.61	14.94
2017	8	27	62.5	25.5	0.425973	201	17.77	18.57
2017	8	28	62.5	25.5	1.03216	115	11.45	15.12
2018	7	2	62.5	25.5	1.17672	216	10.61	31.59
2018	7	7	62.5	25.5	3.53504	62	10.76	9.39
2018	7	11	62.5	25.5	3.75017	78	11.07	11.86
2018	7	13	62.5	25.5	6.91116	278	14.52	31.19
2018	7	14	62.5	25.5	6.60146	256	19.71	20.8
2018	7	16	62.5	25.5	7.25164	175	14.12	22.48
2018	7	20	62.5	25.5	8.5955	99	14.67	11.3
2018	7	21	62.5	25.5	6.69253	346	17.7	29.89
2018	7	22	62.5	25.5	6.65952	120	19.11	10.77
2018	7	23	62.5	25.5	4.58139	87	10.64	13.76
2018	7	26	62.5	25.5	7.43511	190	13.39	22.39
2018	7	27	62.5	25.5	6.82115	232	13.98	25.82
2018	8	1	62.5	25.5	8.17877	147	13.58	16.96
2018	8	2	62.5	25.5	6.05203	211	13.05	24.3
2018	8	3	62.5	25.5	5.93342	149	16.48	15.05
2018	8	7	62.5	25.5	1.05649	185	13.78	20.32
2018	8	9	62.5	25.5	4.67662	208	13.1	25.42
2018	8	13	62.5	25.5	0.674785	256	17.24	24.02
2018	8	14	62.5	25.5	1.35636	178	11.85	22.48
2018	8	19	62.5	25.5	0.916047	184	16.4	20.68
2018	8	27	62.5	25.5	0.823307	247	16.78	21.85
2012	7	5	63.5	25.5	3.21859	70	12.57	10.3
2012	7	7	63.5	25.5	8.18124	71	13.79	8.38
2012	7	14	63.5	25.5	1.45183	155	15.03	16.81
2012	7	22	63.5	25.5	0.875789	116	13.59	13.09
2012	7	24	63.5	25.5	3.44664	139	16.44	14.25
2012	8	24	63.5	25.5	1.18844	251	18.63	21.99
2012	8	28	63.5	25.5	1.48282	88	11.56	13.06
2013	7	3	63.5	25.5	1.57328	309	18.86	24.58
2013	7	5	63.5	25.5	5.04859	139	9.87	19.91
2013	7	12	63.5	25.5	1.38206	122	9.58	22.61
2013	7	19	63.5	25.5	0.578053	186	14.4	19.37
2013	7	20	63.5	25.5	0.816521	187	13.91	20.67
2013	7	21	63.5	25.5	0.859866	177	15.46	16.63
2013	7	22	63.5	25.5	1.08429	138	12	17.93
2013	7	28	63.5	25.5	4.4705	267	13.89	28.91
2013	8	2	63.5	25.5	3.05815	197	20.65	15.09
2013	8	3	63.5	25.5	3.76277	83	16.7	9.13
2014	7	2	63.5	25.5	1.34412	364	19.74	29.28
2014	7	3	63.5	25.5	3.38903	261	12.34	33.11
2014	7	5	63.5	25.5	1.52328	118	11.07	17.37
2014	7	7	63.5	25.5	4.4016	92	12.9	13.41
2014	7	9	63.5	25.5	5.60025	177	13.7	22.16
2014	7	14	63.5	25.5	6.35871	75	10.41	10.8
2014	7	16	63.5	25.5	3.50453	133	12.92	15.93
2014	7	19	63.5	25.5	4.9134	369	19.02	31.66
2014	7	21	63.5	25.5	3.54137	79	11.68	11
2014	7	27	63.5	25.5	4.3629	129	20.02	12.41
2014	8	1	63.5	25.5	3.41357	228	13	27.91
2014	8	7	63.5	25.5	8.06523	84	16.73	8.16
2014	8	8	63.5	25.5	4.09765	89	14.86	9.29
2014	8	10	63.5	25.5	3.25555	81	16.41	8.61
2014	8	11	63.5	25.5	4.46396	78	17.86	7.68
2014	8	13	63.5	25.5	1.07241	315	18.12	27.58
2015	7	3	63.5	25.5	3.17022	63	12.18	9.2
2015	7	4	63.5	25.5	3.62572	131	9.97	19.99
2015	7	12	63.5	25.5	1.09735	95	11.7	12.3
2015	7	14	63.5	25.5	3.19438	85	13	10.83
2015	7	16	63.5	25.5	3.56307	106	12.1	14.39
2015	7	19	63.5	25.5	1.04632	218	15.16	19.61
2015	7	21	63.5	25.5	1.47402	248	19.44	20.57
2015	7	27	63.5	25.5	0.949525	163	15.64	15.91
2015	8	4	63.5	25.5	1.56917	313	16.81	24.93
2015	8	13	63.5	25.5	0.758864	254	14.03	28.24
2015	8	25	63.5	25.5	5.84523	73	9.58	11.81
2015	8	29	63.5	25.5	0.775888	93	16.74	10.49
2016	8	15	63.5	25.5	0.958881	224	15.04	21.31
2016	8	17	63.5	25.5	1.36109	73	18.89	6.62
2016	8	23	63.5	25.5	3.84601	144	14.99	15.33
2016	8	24	63.5	25.5	1.31919	117	12.17	14.58
2016	8	25	63.5	25.5	3.56154	337	12.08	44.38
2016	8	26	63.5	25.5	1.43725	87	14.19	11.45
2016	8	27	63.5	25.5	0.72816	472	17.57	45.8
2017	7	5	63.5	25.5	0.52001	326	15	34.33
2017	7	6	63.5	25.5	0.494215	315	12.86	39.4
2017	7	7	63.5	25.5	1.4418	84	10.31	14.6
2017	7	10	63.5	25.5	3.14406	155	16.27	15.75
2017	7	14	63.5	25.5	0.503405	191	16.58	17.39
2017	7	19	63.5	25.5	0.767004	226	17.41	20.25
2017	7	20	63.5	25.5	0.895363	168	16.09	15.03
2017	7	24	63.5	25.5	3.46432	284	12	39.61
2017	7	26	63.5	25.5	1.13729	177	12.25	22.5
2017	7	27	63.5	25.5	4.3124	103	11.29	14.04
2017	7	28	63.5	25.5	6.63869	77	15.87	7.98
2017	7	30	63.5	25.5	3.13411	149	13.52	19.06
2017	8	6	63.5	25.5	1.55561	174	10.07	29.06
2017	8	7	63.5	25.5	1.22681	201	12.27	25.23
2017	8	10	63.5	25.5	3.6448	275	10.9	43.06
2017	8	20	63.5	25.5	1.23545	108	9.54	17.19
2017	8	24	63.5	25.5	1.16069	96	13.41	11.27
2017	8	25	63.5	25.5	0.954758	277	19.37	23.53
2017	8	26	63.5	25.5	0.438575	153	19.18	13.03
2017	8	27	63.5	25.5	0.425973	179	17.7	16.33
2017	8	28	63.5	25.5	1.03216	66	10.39	10.25
2018	7	3	63.5	25.5	3.75263	265	9.97	40.93
2018	7	7	63.5	25.5	3.53504	71	10.39	11.44
2018	7	13	63.5	25.5	6.91116	254	15.1	27.52
2018	7	14	63.5	25.5	6.60146	190	14.56	19.97
2018	7	16	63.5	25.5	7.25164	90	12.06	11.19
2018	7	22	63.5	25.5	6.65952	263	17.31	24.83
2018	7	26	63.5	25.5	7.43511	319	17.82	29.77
2018	7	27	63.5	25.5	6.82115	92	13.43	11.44
2018	8	1	63.5	25.5	8.17877	276	17.67	28.79
2018	8	2	63.5	25.5	6.05203	112	11.92	13.63
2018	8	6	63.5	25.5	0.515685	153	17.79	14.03
2018	8	7	63.5	25.5	1.05649	211	11.7	24.97
2018	8	9	63.5	25.5	4.67662	62	10.44	10.14
2018	8	10	63.5	25.5	5.49876	79	14.16	10.26
2018	8	13	63.5	25.5	0.674785	288	22.35	19.6
2018	8	14	63.5	25.5	1.35636	255	14.14	28.83
2018	8	19	63.5	25.5	0.916047	232	17.52	19.68
2018	8	27	63.5	25.5	0.823307	168	13.65	19.58
2018	8	30	63.5	25.5	3.41349	235	7.92	49.26
2012	7	16	64.5	25.5	3.52538	172	14.87	17.62
2012	7	22	64.5	25.5	0.875789	93	18.63	8.72
2012	7	23	64.5	25.5	1.51956	153	13.76	15.77
2012	8	24	64.5	25.5	1.18844	127	16.18	12.89
2012	8	26	64.5	25.5	3.1495	96	13.82	11.56
2013	7	2	64.5	25.5	0.5287	185	14.9	19.03
2013	7	3	64.5	25.5	1.57328	354	16.97	32.65
2013	7	5	64.5	25.5	5.04859	160	11.31	20.79
2013	7	12	64.5	25.5	1.38206	214	9.9	31.12
2013	7	16	64.5	25.5	0.327692	173	19.24	13.42
2013	7	19	64.5	25.5	0.578053	132	14.19	14.35
2013	7	20	64.5	25.5	0.816521	115	13.09	13.83
2013	7	21	64.5	25.5	0.859866	208	15.16	18.99
2013	7	24	64.5	25.5	3.58519	70	11.08	9.71
2013	7	27	64.5	25.5	3.68625	94	11.38	7.75
2013	7	28	64.5	25.5	4.4705	172	13.8	21.48
2014	7	3	64.5	25.5	3.38903	288	18.84	24.75
2014	7	5	64.5	25.5	1.52328	121	10.81	17.89
2014	7	6	64.5	25.5	3.43866	80	12.6	10.61
2014	7	7	64.5	25.5	4.4016	76	7.45	15.98
2014	7	13	64.5	25.5	7.23811	100	10.92	14.77
2014	7	16	64.5	25.5	3.50453	162	15.55	15.26
2014	7	19	64.5	25.5	4.9134	182	17.34	14.8
2014	7	23	64.5	25.5	4.64365	159	21.25	12.93
2014	7	27	64.5	25.5	4.3629	100	15.88	9.13
2014	7	29	64.5	25.5	5.8364	278	17.85	25.15
2014	8	1	64.5	25.5	3.41357	285	14.91	31.24
2014	8	8	64.5	25.5	4.09765	72	12.09	9.23
2014	8	13	64.5	25.5	1.07241	163	18.82	13.89
2015	7	4	64.5	25.5	3.62572	347	14.9	38.86
2015	7	5	64.5	25.5	1.59484	63	13.95	7.92
2015	7	8	64.5	25.5	3.70089	123	11.71	15.64
2015	7	14	64.5	25.5	3.19438	70	12.69	9.14
2015	7	18	64.5	25.5	4.28117	72	11.51	10.3
2015	7	19	64.5	25.5	1.04632	166	15.22	17.57
2015	7	21	64.5	25.5	1.47402	173	17.12	16.1
2015	7	24	64.5	25.5	1.3938	340	20.37	28.1
2015	7	27	64.5	25.5	0.949525	150	13.51	16.21
2015	7	28	64.5	25.5	1.05106	143	13.02	16.6
2015	8	4	64.5	25.5	1.56917	240	17.27	26.12
2015	8	8	64.5	25.5	5.3679	159	12.89	18.12
2015	8	13	64.5	25.5	0.758864	92	17.93	7.93
2015	8	25	64.5	25.5	5.84523	69	11.69	9.23
2015	8	29	64.5	25.5	0.775888	80	15.9	7.85
2015	8	30	64.5	25.5	1.41385	303	15.66	36.85
2016	8	15	64.5	25.5	0.958881	106	12.24	12.98
2016	8	17	64.5	25.5	1.36109	163	16.03	17.22
2016	8	23	64.5	25.5	3.84601	122	12.85	15.36
2016	8	25	64.5	25.5	3.56154	245	11.1	36.26
2016	8	26	64.5	25.5	1.43725	110	12.69	14.23
2017	7	5	64.5	25.5	0.52001	257	14.58	27.13
2017	7	6	64.5	25.5	0.494215	274	10.4	41.18
2017	7	10	64.5	25.5	3.14406	203	16.96	20.54
2017	7	18	64.5	25.5	0.910387	198	15.01	21.16
2017	7	19	64.5	25.5	0.767004	190	15.48	18.69
2017	7	20	64.5	25.5	0.895363	105	14.01	11.1
2017	7	21	64.5	25.5	1.52823	392	18.87	31.49
2017	7	24	64.5	25.5	3.46432	169	11.42	25.58
2017	7	27	64.5	25.5	4.3124	66	12.86	8.94
2017	7	28	64.5	25.5	6.63869	99	13.33	12.2
2017	7	30	64.5	25.5	3.13411	141	13.48	17.8
2017	8	6	64.5	25.5	1.55561	303	13.01	36.79
2017	8	7	64.5	25.5	1.22681	137	11.67	17.9
2017	8	12	64.5	25.5	3.29678	78	10.9	10.97
2017	8	14	64.5	25.5	0.672183	80	19.46	7.04
2017	8	20	64.5	25.5	1.23545	138	10.93	21.02
2017	8	23	64.5	25.5	0.653269	181	11.42	24.76
2017	8	25	64.5	25.5	0.954758	332	23.57	22
2017	8	26	64.5	25.5	0.438575	174	20.03	14.21
2017	8	27	64.5	25.5	0.425973	157	13.8	17.91
2018	7	13	64.5	25.5	6.91116	299	18.38	26.62
2018	7	14	64.5	25.5	6.60146	172	14.33	19
2018	7	21	64.5	25.5	6.69253	149	12.9	18.26
2018	7	22	64.5	25.5	6.65952	202	16.81	18.28
2018	7	23	64.5	25.5	4.58139	86	16.99	8.99
2018	7	26	64.5	25.5	7.43511	152	11.74	19.04
2018	8	1	64.5	25.5	8.17877	259	16.91	23.54
2018	8	2	64.5	25.5	6.05203	93	14.61	9.88
2018	8	7	64.5	25.5	1.05649	91	12.84	11.2
2018	8	9	64.5	25.5	4.67662	107	11.84	17.45
2018	8	11	64.5	25.5	1.22854	95	11.34	13.24
2018	8	13	64.5	25.5	0.674785	238	19.42	19.53
2018	8	14	64.5	25.5	1.35636	142	16.72	15.17
2018	8	19	64.5	25.5	0.916047	90	15.68	9.3
2018	8	27	64.5	25.5	0.823307	165	17.03	15.58
2018	8	30	64.5	25.5	3.41349	141	9.56	23.45
2012	7	7	65.5	25.5	8.18124	118	11.05	16.05
2012	7	8	65.5	25.5	8.19221	188	17.61	17.66
2012	7	16	65.5	25.5	3.52538	133	12.61	17.04
2012	7	23	65.5	25.5	1.51956	61	12.85	7.59
2012	8	26	65.5	25.5	3.1495	105	20.02	8.77
2012	8	28	65.5	25.5	1.48282	85	18.6	7.73
2013	7	2	65.5	25.5	0.5287	223	14.66	24.6
2013	7	3	65.5	25.5	1.57328	161	13.59	16.9
2013	7	5	65.5	25.5	5.04859	122	10.81	16.17
2013	7	8	65.5	25.5	0.922213	112	12.76	15.57
2013	7	16	65.5	25.5	0.327692	143	16.5	13.39
2013	7	19	65.5	25.5	0.578053	120	13.09	15.36
2013	7	20	65.5	25.5	0.816521	145	13.66	16.41
2013	7	21	65.5	25.5	0.859866	167	13.31	17.85
2013	7	22	65.5	25.5	1.08429	238	13.65	28.69
2014	7	1	65.5	25.5	1.07317	91	12.21	13.17
2014	7	5	65.5	25.5	1.52328	94	13.03	11.51
2014	7	13	65.5	25.5	7.23811	123	13.04	12.81
2014	7	16	65.5	25.5	3.50453	169	15.91	16.73
2014	7	19	65.5	25.5	4.9134	432	19.83	31.96
2014	7	20	65.5	25.5	5.28386	253	15.68	23.35
2014	7	22	65.5	25.5	3.46892	188	18.03	31.05
2014	7	23	65.5	25.5	4.64365	107	15.05	10.98
2014	7	27	65.5	25.5	4.3629	156	14	16.71
2014	7	29	65.5	25.5	5.8364	145	14.72	17.22
2014	8	8	65.5	25.5	4.09765	63	11.38	8.84
2014	8	10	65.5	25.5	3.25555	194	17.3	18.16
2014	8	13	65.5	25.5	1.07241	262	18.75	21.79
2015	7	3	65.5	25.5	3.17022	114	15.1	11.56
2015	7	5	65.5	25.5	1.59484	83	14.2	9.63
2015	7	14	65.5	25.5	3.19438	131	14.24	13.95
2015	7	16	65.5	25.5	3.56307	69	11.84	9.49
2015	7	18	65.5	25.5	4.28117	134	16.2	15.47
2015	7	19	65.5	25.5	1.04632	111	13.41	12.44
2015	7	24	65.5	25.5	1.3938	134	12.88	16.56
2015	7	27	65.5	25.5	0.949525	329	14.27	32.08
2015	8	4	65.5	25.5	1.56917	100	12.57	12.57
2015	8	6	65.5	25.5	5.61628	324	11.72	39.93
2015	8	8	65.5	25.5	5.3679	191	10.31	29.73
2015	8	22	65.5	25.5	3.79487	73	9.09	12.97
2016	8	15	65.5	25.5	0.958881	171	13.11	20.9
2016	8	17	65.5	25.5	1.36109	135	13.16	16.53
2016	8	23	65.5	25.5	3.84601	125	14.55	12.75
2017	7	6	65.5	25.5	0.494215	271	12.6	33.51
2017	7	7	65.5	25.5	1.4418	71	10.63	11.27
2017	7	18	65.5	25.5	0.910387	305	14.35	34.92
2017	7	20	65.5	25.5	0.895363	122	14.04	14.49
2017	7	21	65.5	25.5	1.52823	137	13.05	15.21
2017	7	24	65.5	25.5	3.46432	113	12.78	13.75
2017	8	6	65.5	25.5	1.55561	80	8.16	15.63
2017	8	7	65.5	25.5	1.22681	129	11	17.29
2017	8	14	65.5	25.5	0.672183	94	17.2	10.18
2017	8	20	65.5	25.5	1.23545	155	12.26	20.62
2017	8	21	65.5	25.5	1.44717	381	16.32	37.09
2017	8	23	65.5	25.5	0.653269	164	13.75	18.85
2017	8	24	65.5	25.5	1.16069	83	11.69	10.85
2017	8	25	65.5	25.5	0.954758	176	20.07	14.51
2017	8	26	65.5	25.5	0.438575	138	16.78	13.14
2017	8	27	65.5	25.5	0.425973	82	13.34	9.82
2018	7	3	65.5	25.5	3.75263	195	10.09	29.82
2018	7	7	65.5	25.5	3.53504	65	8.65	11.06
2018	7	13	65.5	25.5	6.91116	86	12.43	12.39
2018	7	14	65.5	25.5	6.60146	213	14.51	20.19
2018	7	21	65.5	25.5	6.69253	139	11.17	21.19
2018	7	22	65.5	25.5	6.65952	232	17.61	19.17
2018	8	7	65.5	25.5	1.05649	64	13.26	7.7
2018	8	9	65.5	25.5	4.67662	202	10.83	28.03
2018	8	11	65.5	25.5	1.22854	380	14.2	42.23
2018	8	13	65.5	25.5	0.674785	128	17	12.14
2018	8	14	65.5	25.5	1.35636	147	14.25	15.94
2018	8	19	65.5	25.5	0.916047	99	15.4	11.87
2018	8	25	65.5	25.5	0.984315	85	19.34	7.5
2018	8	27	65.5	25.5	0.823307	92	17.11	9.08
2018	8	30	65.5	25.5	3.41349	122	12.36	14.38
2012	7	8	60.5	26.5	8.19221	82	10.03	12.11
2012	7	10	60.5	26.5	4.71435	85	9.95	14.29
2012	7	19	60.5	26.5	3.10194	153	12.3	20.74
2012	7	22	60.5	26.5	0.875789	76	8.73	15.25
2012	7	24	60.5	26.5	3.44664	148	11.31	20.65
2012	8	24	60.5	26.5	1.18844	75	9.4	13.13
2012	8	26	60.5	26.5	3.1495	96	13.97	12.13
2012	8	28	60.5	26.5	1.48282	161	12.88	18.49
2013	7	2	60.5	26.5	0.5287	75	13.27	10.28
2013	7	5	60.5	26.5	5.04859	62	10.41	8.98
2013	7	8	60.5	26.5	0.922213	214	11.66	30.3
2013	7	11	60.5	26.5	1.22089	115	12.42	15.42
2013	7	16	60.5	26.5	0.327692	77	12.93	10.06
2013	7	19	60.5	26.5	0.578053	547	21.16	37.08
2013	7	20	60.5	26.5	0.816521	124	11.3	16.3
2013	7	21	60.5	26.5	0.859866	194	16.28	17.61
2013	7	24	60.5	26.5	3.58519	119	10.13	18.95
2013	8	2	60.5	26.5	3.05815	103	12.07	13.09
2013	8	3	60.5	26.5	3.76277	79	18.32	9.14
2013	8	4	60.5	26.5	3.49402	96	17.3	9.48
2014	7	2	60.5	26.5	1.34412	239	12.3	28.37
2014	7	7	60.5	26.5	4.4016	61	14.68	6.59
2014	7	9	60.5	26.5	5.60025	129	9.42	18.8
2014	7	14	60.5	26.5	6.35871	171	14.48	17.42
2014	7	16	60.5	26.5	3.50453	119	14.11	13.2
2014	7	20	60.5	26.5	5.28386	189	16.89	18.47
2014	7	21	60.5	26.5	3.54137	136	9.76	22.29
2014	7	26	60.5	26.5	8.87509	201	14.66	26.97
2014	8	1	60.5	26.5	3.41357	299	12.23	35.85
2014	8	7	60.5	26.5	8.06523	103	14.48	11.23
2014	8	10	60.5	26.5	3.25555	135	12.65	16.75
2014	8	12	60.5	26.5	1.31623	193	15.53	21.15
2014	8	13	60.5	26.5	1.07241	236	18.05	21.46
2014	8	15	60.5	26.5	1.3536	228	19.58	18.61
2015	7	5	60.5	26.5	1.59484	165	13.61	18.82
2015	7	7	60.5	26.5	3.07938	222	13.99	24.25
2015	7	8	60.5	26.5	3.70089	132	15.25	14.15
2015	7	12	60.5	26.5	1.09735	137	11.83	17
2015	7	14	60.5	26.5	3.19438	82	10.73	11.74
2015	7	19	60.5	26.5	1.04632	141	13.46	16.39
2015	7	24	60.5	26.5	1.3938	193	13.65	21.98
2015	7	27	60.5	26.5	0.949525	106	13.4	11.79
2015	8	13	60.5	26.5	0.758864	215	13.86	25.81
2015	8	29	60.5	26.5	0.775888	193	13.53	25.15
2015	8	30	60.5	26.5	1.41385	290	16.85	35.05
2016	8	15	60.5	26.5	0.958881	74	9.54	11.57
2016	8	17	60.5	26.5	1.36109	260	16.03	28.82
2016	8	20	60.5	26.5	4.08034	168	16.76	20.64
2016	8	21	60.5	26.5	3.14713	66	10.89	9.19
2016	8	24	60.5	26.5	1.31919	126	8.46	22.98
2016	8	27	60.5	26.5	0.72816	173	11.38	27.85
2017	7	5	60.5	26.5	0.52001	192	10.73	27.26
2017	7	6	60.5	26.5	0.494215	108	11.26	15.61
2017	7	7	60.5	26.5	1.4418	113	11.24	19.43
2017	7	10	60.5	26.5	3.14406	88	13.84	11.8
2017	7	18	60.5	26.5	0.910387	263	17.86	24.9
2017	7	19	60.5	26.5	0.767004	145	13.8	17.27
2017	7	20	60.5	26.5	0.895363	197	14.86	19.94
2017	7	21	60.5	26.5	1.52823	361	21.44	24.97
2017	7	24	60.5	26.5	3.46432	208	12.28	26.62
2017	7	25	60.5	26.5	1.19098	90	14.17	10.02
2017	7	26	60.5	26.5	1.13729	221	11.34	28.09
2017	7	28	60.5	26.5	6.63869	72	15.66	8.26
2017	8	6	60.5	26.5	1.55561	232	19.04	18.19
2017	8	7	60.5	26.5	1.22681	107	14.26	11.38
2017	8	10	60.5	26.5	3.6448	96	11.42	13.8
2017	8	26	60.5	26.5	0.438575	164	16.12	16.14
2017	8	27	60.5	26.5	0.425973	159	13.63	19.46
2017	8	28	60.5	26.5	1.03216	69	12.3	9.36
2018	7	2	60.5	26.5	1.17672	122	9.52	20.69
2018	7	11	60.5	26.5	3.75017	156	10.2	22
2018	7	14	60.5	26.5	6.60146	134	14.09	14.2
2018	7	16	60.5	26.5	7.25164	164	15.58	17.89
2018	7	21	60.5	26.5	6.69253	168	14.31	17.39
2018	7	26	60.5	26.5	7.43511	137	16.69	12.97
2018	7	27	60.5	26.5	6.82115	92	10.58	13.6
2018	8	2	60.5	26.5	6.05203	250	13.89	23.27
2018	8	3	60.5	26.5	5.93342	86	12.59	10.11
2018	8	6	60.5	26.5	0.515685	85	14.17	9.72
2018	8	7	60.5	26.5	1.05649	297	15.19	34.36
2018	8	13	60.5	26.5	0.674785	160	15.58	16.64
2018	8	14	60.5	26.5	1.35636	152	10.03	24.3
2018	8	19	60.5	26.5	0.916047	204	15.61	24.27
2012	7	10	61.5	26.5	4.71435	160	10.38	25.13
2012	7	19	61.5	26.5	3.10194	111	15.14	10.91
2012	7	22	61.5	26.5	0.875789	79	10.85	11.35
2012	7	24	61.5	26.5	3.44664	145	11.69	19.15
2012	8	24	61.5	26.5	1.18844	166	15.19	16.77
2012	8	28	61.5	26.5	1.48282	321	11.93	41.96
2013	7	2	61.5	26.5	0.5287	140	13.58	17.53
2013	7	3	61.5	26.5	1.57328	340	18.86	27.33
2013	7	8	61.5	26.5	0.922213	253	12.57	33.23
2013	7	11	61.5	26.5	1.22089	86	10.67	12.57
2013	7	14	61.5	26.5	4.10266	73	13.24	9.43
2013	7	16	61.5	26.5	0.327692	205	16.74	20.1
2013	7	19	61.5	26.5	0.578053	297	19.15	25.04
2013	7	20	61.5	26.5	0.816521	187	11.84	24.1
2013	7	21	61.5	26.5	0.859866	246	15.45	24.39
2013	7	24	61.5	26.5	3.58519	184	10.5	27.49
2013	8	2	61.5	26.5	3.05815	210	14.8	20.35
2013	8	3	61.5	26.5	3.76277	148	14.18	17.61
2013	8	4	61.5	26.5	3.49402	72	14.14	9.2
2014	7	2	61.5	26.5	1.34412	219	14.09	23.21
2014	7	5	61.5	26.5	1.52328	97	13.34	11.89
2014	7	6	61.5	26.5	3.43866	69	11.76	11.29
2014	7	7	61.5	26.5	4.4016	129	13.12	16.88
2014	7	9	61.5	26.5	5.60025	73	10.07	10.26
2014	7	14	61.5	26.5	6.35871	145	15.84	15.14
2014	7	16	61.5	26.5	3.50453	280	16.53	24.89
2014	7	19	61.5	26.5	4.9134	239	19.15	20.75
2014	7	20	61.5	26.5	5.28386	357	17.2	34.71
2014	7	21	61.5	26.5	3.54137	172	13.72	21.48
2014	7	22	61.5	26.5	3.46892	87	13.16	10.91
2014	7	25	61.5	26.5	7.32755	308	13.91	36.92
2014	7	26	61.5	26.5	8.87509	225	16.01	21.1
2014	7	28	61.5	26.5	6.62256	128	11.26	16.77
2014	8	1	61.5	26.5	3.41357	220	11.87	26.92
2014	8	7	61.5	26.5	8.06523	122	15.12	14.51
2014	8	11	61.5	26.5	4.46396	75	15.06	8.32
2014	8	12	61.5	26.5	1.31623	140	13.73	16.48
2014	8	13	61.5	26.5	1.07241	214	14.72	25.57
2014	8	15	61.5	26.5	1.3536	104	12.75	13.96
2015	7	4	61.5	26.5	3.62572	77	9.74	10.26
2015	7	7	61.5	26.5	3.07938	390	13.39	44.41
2015	7	10	61.5	26.5	0.85119	142	11.63	19.93
2015	7	12	61.5	26.5	1.09735	175	16.17	16.6
2015	7	14	61.5	26.5	3.19438	114	10.77	15.57
2015	7	19	61.5	26.5	1.04632	282	15.39	27.43
2015	7	24	61.5	26.5	1.3938	276	18.37	22.57
2015	7	27	61.5	26.5	0.949525	205	13.48	22.56
2015	8	4	61.5	26.5	1.56917	75	11.3	11.04
2015	8	9	61.5	26.5	1.5248	72	14.51	7.6
2015	8	13	61.5	26.5	0.758864	360	20.3	26.98
2015	8	25	61.5	26.5	5.84523	173	11.27	30.52
2015	8	30	61.5	26.5	1.41385	150	19.48	11.17
2016	8	17	61.5	26.5	1.36109	198	12.94	24.34
2016	8	20	61.5	26.5	4.08034	137	17.85	19.27
2016	8	21	61.5	26.5	3.14713	71	11.93	9.46
2016	8	27	61.5	26.5	0.72816	114	16.34	13.15
2017	7	5	61.5	26.5	0.52001	269	12.64	32.93
2017	7	6	61.5	26.5	0.494215	224	12.29	28.61
2017	7	7	61.5	26.5	1.4418	86	11.16	15.36
2017	7	10	61.5	26.5	3.14406	158	12.55	21.77
2017	7	14	61.5	26.5	0.503405	93	12.51	12.15
2017	7	18	61.5	26.5	0.910387	246	19.07	20.24
2017	7	19	61.5	26.5	0.767004	218	15.97	21.88
2017	7	20	61.5	26.5	0.895363	200	16.66	18.29
2017	7	24	61.5	26.5	3.46432	337	14.23	37.73
2017	7	26	61.5	26.5	1.13729	169	14.13	18.09
2017	7	28	61.5	26.5	6.63869	180	11.61	24.88
2017	8	7	61.5	26.5	1.22681	170	16.65	16.07
2017	8	10	61.5	26.5	3.6448	184	13.9	22.45
2017	8	14	61.5	26.5	0.672183	207	11.95	27.48
2017	8	25	61.5	26.5	0.954758	123	13.71	14.7
2017	8	27	61.5	26.5	0.425973	248	17.62	23.16
2017	8	28	61.5	26.5	1.03216	117	12.86	14.34
2018	7	7	61.5	26.5	3.53504	158	13.56	19.97
2018	7	11	61.5	26.5	3.75017	67	9.44	10.65
2018	7	14	61.5	26.5	6.60146	209	14.75	21.05
2018	7	16	61.5	26.5	7.25164	110	12.86	13.41
2018	7	21	61.5	26.5	6.69253	176	13.66	20.29
2018	7	22	61.5	26.5	6.65952	85	20.47	7.07
2018	7	26	61.5	26.5	7.43511	276	17.48	27.31
2018	7	27	61.5	26.5	6.82115	156	13.4	19.75
2018	8	1	61.5	26.5	8.17877	157	16.31	15.79
2018	8	3	61.5	26.5	5.93342	153	19.71	12.95
2018	8	6	61.5	26.5	0.515685	222	16.86	20.57
2018	8	7	61.5	26.5	1.05649	274	15.32	29.61
2018	8	13	61.5	26.5	0.674785	234	16.06	23.44
2018	8	14	61.5	26.5	1.35636	111	10.7	15.79
2018	8	19	61.5	26.5	0.916047	291	17.65	27.45
2018	8	30	61.5	26.5	3.41349	348	11.96	46.41
2012	7	14	62.5	26.5	1.45183	209	15.74	20.09
2012	7	22	62.5	26.5	0.875789	146	16.05	13.14
2012	7	24	62.5	26.5	3.44664	145	15.72	14.72
2012	8	24	62.5	26.5	1.18844	203	18.8	17.3
2012	8	28	62.5	26.5	1.48282	235	11.67	31.47
2013	7	2	62.5	26.5	0.5287	131	16.14	14.61
2013	7	3	62.5	26.5	1.57328	251	17.68	19.97
2013	7	5	62.5	26.5	5.04859	99	10.31	13.28
2013	7	8	62.5	26.5	0.922213	75	12.88	9.19
2013	7	14	62.5	26.5	4.10266	119	12.24	15.12
2013	7	19	62.5	26.5	0.578053	318	14.8	34.91
2013	7	20	62.5	26.5	0.816521	140	12	18.25
2013	7	21	62.5	26.5	0.859866	171	14.48	18.63
2013	7	24	62.5	26.5	3.58519	76	8.96	13.44
2013	8	2	62.5	26.5	3.05815	163	19.68	13.75
2013	8	3	62.5	26.5	3.76277	175	19.42	16.69
2014	7	2	62.5	26.5	1.34412	217	15.9	21.4
2014	7	3	62.5	26.5	3.38903	220	15.24	28.89
2014	7	5	62.5	26.5	1.52328	134	13.01	16.38
2014	7	6	62.5	26.5	3.43866	64	15.31	6.75
2014	7	9	62.5	26.5	5.60025	202	11.9	26.03
2014	7	13	62.5	26.5	7.23811	141	11.62	17.86
2014	7	14	62.5	26.5	6.35871	141	10.99	19.06
2014	7	16	62.5	26.5	3.50453	68	13.53	7.69
2014	7	19	62.5	26.5	4.9134	132	17.52	12.07
2014	7	21	62.5	26.5	3.54137	171	18	17.67
2014	7	25	62.5	26.5	7.32755	238	14.58	28.41
2014	7	26	62.5	26.5	8.87509	163	15.68	15.33
2014	7	28	62.5	26.5	6.62256	91	13.01	10.6
2014	8	1	62.5	26.5	3.41357	177	11.71	23.62
2014	8	2	62.5	26.5	3.83892	74	12.41	10.13
2014	8	7	62.5	26.5	8.06523	82	16.25	7.93
2014	8	11	62.5	26.5	4.46396	112	16.21	11.67
2014	8	12	62.5	26.5	1.31623	84	14.82	9.61
2014	8	13	62.5	26.5	1.07241	416	17.85	36.7
2014	8	15	62.5	26.5	1.3536	374	16.8	34.51
2015	7	4	62.5	26.5	3.62572	129	14.22	13.6
2015	7	10	62.5	26.5	0.85119	140	12.97	16.92
2015	7	12	62.5	26.5	1.09735	141	10.47	20.47
2015	7	14	62.5	26.5	3.19438	133	13.4	15.05
2015	7	19	62.5	26.5	1.04632	170	14.64	16.77
2015	7	21	62.5	26.5	1.47402	169	14.97	17.95
2015	7	24	62.5	26.5	1.3938	236	18.52	20.47
2015	7	27	62.5	26.5	0.949525	200	14.68	20.35
2015	8	4	62.5	26.5	1.56917	163	14.06	17.35
2015	8	9	62.5	26.5	1.5248	108	13.67	12.35
2015	8	13	62.5	26.5	0.758864	392	18.14	33.63
2015	8	25	62.5	26.5	5.84523	70	9.63	13.3
2015	8	29	62.5	26.5	0.775888	128	18.24	12.82
2015	8	30	62.5	26.5	1.41385	127	18.04	9.09
2016	8	15	62.5	26.5	0.958881	210	16.81	17.89
2016	8	17	62.5	26.5	1.36109	92	16.21	10.16
2016	8	24	62.5	26.5	1.31919	183	13.72	20.13
2016	8	27	62.5	26.5	0.72816	179	13.28	23.47
2017	7	6	62.5	26.5	0.494215	224	11.74	30.24
2017	7	10	62.5	26.5	3.14406	127	15.18	13.56
2017	7	14	62.5	26.5	0.503405	133	13.14	15.24
2017	7	20	62.5	26.5	0.895363	87	12.02	12.09
2017	7	24	62.5	26.5	3.46432	308	13.34	35.96
2017	7	26	62.5	26.5	1.13729	130	14.02	14.34
2017	7	27	62.5	26.5	4.3124	122	11.31	16.34
2017	7	30	62.5	26.5	3.13411	233	13.97	30.81
2017	8	6	62.5	26.5	1.55561	215	15.68	21.2
2017	8	7	62.5	26.5	1.22681	286	16.03	28.27
2017	8	10	62.5	26.5	3.6448	226	12.37	30.98
2017	8	12	62.5	26.5	3.29678	101	10.62	14.45
2017	8	14	62.5	26.5	0.672183	217	17.45	26.68
2017	8	24	62.5	26.5	1.16069	171	13.91	19.99
2017	8	25	62.5	26.5	0.954758	107	14.45	12.75
2017	8	27	62.5	26.5	0.425973	159	15.74	16.81
2017	8	28	62.5	26.5	1.03216	152	12.26	18.93
2018	7	2	62.5	26.5	1.17672	223	11.34	33.4
2018	7	7	62.5	26.5	3.53504	170	10.86	24.75
2018	7	11	62.5	26.5	3.75017	92	9.97	15.1
2018	7	13	62.5	26.5	6.91116	81	12.54	12.29
2018	7	14	62.5	26.5	6.60146	276	16.73	26.8
2018	7	16	62.5	26.5	7.25164	370	13.28	45.61
2018	7	20	62.5	26.5	8.5955	73	14.99	7.82
2018	7	21	62.5	26.5	6.69253	211	14.52	22.15
2018	7	22	62.5	26.5	6.65952	191	15.92	18.73
2018	7	26	62.5	26.5	7.43511	214	15.18	22.03
2018	7	27	62.5	26.5	6.82115	230	14.09	25.59
2018	7	28	62.5	26.5	5.44043	66	8.26	12.74
2018	8	3	62.5	26.5	5.93342	114	17.67	11.37
2018	8	7	62.5	26.5	1.05649	258	13.01	29.34
2018	8	13	62.5	26.5	0.674785	277	16.29	27.9
2018	8	14	62.5	26.5	1.35636	146	10.78	20.27
2018	8	19	62.5	26.5	0.916047	168	15.6	20.93
2018	8	27	62.5	26.5	0.823307	212	16.82	19.92
2018	8	30	62.5	26.5	3.41349	264	9.11	48.25
2012	7	5	63.5	26.5	3.21859	87	11.73	11.66
2012	7	14	63.5	26.5	1.45183	176	15.82	16.4
2012	7	22	63.5	26.5	0.875789	163	14.18	18.31
2012	7	23	63.5	26.5	1.51956	307	16.24	27.66
2012	7	24	63.5	26.5	3.44664	143	14.78	17.82
2012	8	24	63.5	26.5	1.18844	292	17.85	26.18
2012	8	26	63.5	26.5	3.1495	128	15.77	12.53
2012	8	28	63.5	26.5	1.48282	90	11.12	13.25
2013	7	2	63.5	26.5	0.5287	197	18.79	17.14
2013	7	3	63.5	26.5	1.57328	230	18.67	20.26
2013	7	5	63.5	26.5	5.04859	96	8.59	16.04
2013	7	12	63.5	26.5	1.38206	153	10.21	26.39
2013	7	19	63.5	26.5	0.578053	303	16.25	29.45
2013	7	20	63.5	26.5	0.816521	147	13.84	17.09
2013	7	22	63.5	26.5	1.08429	162	11.29	19.71
2013	7	28	63.5	26.5	4.4705	241	12.49	28.1
2013	8	3	63.5	26.5	3.76277	111	19.9	8.89
2014	7	2	63.5	26.5	1.34412	290	17.25	28.31
2014	7	3	63.5	26.5	3.38903	200	12.34	25.17
2014	7	5	63.5	26.5	1.52328	147	13.1	16.9
2014	7	7	63.5	26.5	4.4016	75	15.42	7.83
2014	7	9	63.5	26.5	5.60025	166	14.24	19.36
2014	7	16	63.5	26.5	3.50453	232	17.04	19.5
2014	7	21	63.5	26.5	3.54137	126	13.87	15.43
2014	7	23	63.5	26.5	4.64365	165	12.86	18.71
2014	7	27	63.5	26.5	4.3629	584	17.19	48.02
2014	7	28	63.5	26.5	6.62256	101	11.45	12.71
2014	8	1	63.5	26.5	3.41357	278	15.53	30.61
2014	8	11	63.5	26.5	4.46396	108	17.29	10.55
2014	8	15	63.5	26.5	1.3536	488	20.11	43.97
2015	7	3	63.5	26.5	3.17022	67	11.32	10.12
2015	7	4	63.5	26.5	3.62572	162	10.15	24.16
2015	7	10	63.5	26.5	0.85119	204	14.6	23.18
2015	7	12	63.5	26.5	1.09735	75	10.56	10.58
2015	7	14	63.5	26.5	3.19438	167	13.73	18.67
2015	7	16	63.5	26.5	3.56307	121	14.11	13.11
2015	7	19	63.5	26.5	1.04632	194	17.6	17.66
2015	7	21	63.5	26.5	1.47402	133	14.66	14.68
2015	7	24	63.5	26.5	1.3938	357	20.89	26
2015	7	27	63.5	26.5	0.949525	100	12.52	11.9
2015	8	4	63.5	26.5	1.56917	278	17.02	26.06
2015	8	13	63.5	26.5	0.758864	257	16	28.73
2015	8	25	63.5	26.5	5.84523	98	9.88	17
2015	8	29	63.5	26.5	0.775888	149	16.93	16.74
2015	8	30	63.5	26.5	1.41385	84	13.26	8.04
2016	8	15	63.5	26.5	0.958881	187	14.51	18.85
[truncated: 1,675 more rows]
